# Supplementary material for: Decoding disease-causing mechanisms of missense mutations from supramolecular structures
Source: Sci Rep. 2017 Aug 17;7:8541. doi: 10.1038/s41598-017-08902-1 (PMC5561164; doi:10.1038/s41598-017-08902-1)
Supplement: Supplementary file 2 — Supplementary Table 1 [file 41598_2017_8902_MOESM2_ESM.xls]

## Sheet: Supplementary Table 1
Gene	RefSeq	Length	MIM_gene	MIM_phenotype	Inheritance
B3GALT6	NP_542172	329	615291	615349	AR
B3GALT6	NP_542172	329	615291	271640	AR
PEX10	NP_002608	326	602859	614871	AR
NPHP4	NP_055917	1426	607215	606966	AR
PLEKHG5	NP_001036128	1062	611101	615376	AR
PLEKHG5	NP_001036128	1062	611101	611067	AR
PARK7	NP_001116849	189	602533	606324	AR
H6PD	NP_004276	791	138090	604931	AR
NMNAT1	NP_001284707	279	608700	608553	AR
MASP2	NP_006601	686	605102	613791	AR
MTHFR	NP_005948	656	607093	236250	AR
NPPA	NP_006163	151	108780	615745	AR
PLOD1	NP_000293	727	153454	225400	AR
CLCNKB	NP_000076	687	602023	607364	AR
ATP13A2	NP_071372	1180	610513	606693	AR
ALDH4A1	NP_003739	563	606811	239510	AR
PINK1	NP_115785	581	608309	605909	AR
DDOST	NP_005207	456	602202	614507	AR
ALPL	NP_000469	524	171760	241510	AR
ALPL	NP_000469	524	171760	241500	AR
HSPG2	NP_005520	4391	142461	255800	AR
C1QA	NP_057075	245	120550	613652	AR
C1QC	NP_001107573	245	120575	613652	AR
C1QB	NP_000482	253	120570	613652	AR
GALE	NP_001121093	348	606953	230350	AR
HMGCL	NP_000182	325	613898	246450	AR
FUCA1	NP_000138	466	612280	230000	AR
SEPN1	NP_065184	590	606210	602771	AR
DHDDS	NP_995583	333	608172	613861	AR
PIGV	NP_001189483	493	610274	239300	AR
SLC9A1	NP_003038	815	107310	616291	AR
LCK	NP_005347	509	153390	615758	AR
HPCA	NP_002134	193	142622	224500	AR
AK2	NP_001616	239	103020	267500	AR
SNIP1	NP_078976	396	608241	614501	AR
PPT1	NP_000301	306	600722	256730	AR
ZMPSTE24	NP_005848	475	606480	608612	AR
CLDN19	NP_683763	224	610036	248190	AR
MPL	NP_005364	635	159530	604498	AR
ST3GAL3	NP_006270	375	606494	611090	AR
EIF2B3	NP_065098	452	606273	603896	AR
MMACHC	NP_056321	282	609831	277400	AR
POMGNT1	NP_060209	660	606822	253280	AR
POMGNT1	NP_060209	660	606822	613151	AR
POMGNT1	NP_060209	660	606822	613157	AR
STIL	NP_001041631	1288	181590	612703	AR
ORC1	NP_001177747	861	601902	224690	AR
CPT2	NP_000089	658	600650	600649	AR
CPT2	NP_000089	658	600650	608836	AR
CPT2	NP_000089	658	600650	255110	AR
DHCR24	NP_055577	516	606418	602398	AR
BSND	NP_476517	320	606412	602522	AR
TACSTD2	NP_002344	323	137290	204870	AR
ANGPTL3	NP_055310	460	604774	605019	AR
ALG6	NP_037471	507	604566	603147	AR
PGM1	NP_002624	562	171900	614921	AR
SLC35D1	NP_055954	355	610804	269250	AR
RPE65	NP_000320	533	180069	204100	AR
CTH	NP_001893	405	607657	219500	AR
ACADM	NP_000007	421	607008	201450	AR
HFM1	NP_001017975	1435	615684	615724	AR
ABCA4	NP_000341	2273	601691	248200	AR
DPYD	NP_000101	1025	612779	274270	AR
AGL	NP_000633	1532	610860	232400	AR
SLC35A3	NP_036375	325	605632	615553	AR
SASS6	NP_919268	657	609321	616402	AR
DBT	NP_001909	482	248610	248600	AR
COL11A1	NP_001845	1806	120280	228520	AR
AMPD2	NP_001244289	879	102771	615809	AR
ALX3	NP_006483	343	606014	136760	AR
SLC6A17	NP_001010898	727	610299	616269	AR
DRAM2	NP_848549	266	613360	616502	AR
AMPD1	NP_000027	780	102770	615511	AR
TSHB	NP_000540	138	188540	275100	AR
NGF	NP_002497	241	162030	608654	AR
CASQ2	NP_001223	399	114251	611938	AR
HSD3B2	NP_000189	372	613890	201810	AR
PHGDH	NP_006614	533	606879	256520	AR
PHGDH	NP_006614	533	606879	601815	AR
TARS2	NP_079426	718	612805	615918	AR
ECM1	NP_004416	540	602201	247100	AR
CTSK	NP_000387	329	601105	265800	AR
RFX5	NP_001020774	616	601863	209920	AR
HAX1	NP_006109	279	605998	610738	AR
ADAR	NP_001102	1226	146920	615010	AR
GBA	NP_000148	536	606463	608013	AR
GBA	NP_000148	536	606463	230800	AR
GBA	NP_000148	536	606463	230900	AR
GBA	NP_000148	536	606463	231000	AR
PKLR	NP_000289	574	609712	266200	AR
LMNA	NP_733821	664	150330	605588	AR
LMNA	NP_733821	664	150330	248370	AR
NTRK1	NP_002520	796	191315	256800	AR
SPTA1	NP_003117	2419	182860	266140	AR
KCNJ10	NP_002232	379	602208	600791	AR
KCNJ10	NP_002232	379	602208	612780	AR
FCGR3A	NP_000560	290	146740	615707	AR
ATF6	NP_031374	670	605537	616517	AR
DDR2	NP_001014796	855	191311	271665	AR
CD247	NP_932170	164	186780	610163	AR
TBX19	NP_005140	448	604614	201400	AR
SLC19A2	NP_008927	497	603941	249270	AR
F5	NP_000121	2224	612309	227400	AR
FMO3	NP_008825	532	136132	602079	AR
DARS2	NP_060592	645	610956	611105	AR
NPHS2	NP_055440	383	604766	600995	AR
GLUL	NP_001028228	373	138290	610015	AR
NCF2	NP_000424	526	608515	233710	AR
F13B	NP_001985	661	134580	613235	AR
ASPM	NP_060606	3477	605481	608716	AR
CRB1	NP_957705	1406	604210	600105	AR
DDX59	NP_001026895	619	615464	174300	AR
UBE2T	NP_054895	197	610538	616435	AR
CHIT1	NP_003456	466	600031	614122	AR
REN	NP_000528	406	179820	267430	AR
KISS1	NP_002247	138	603286	614842	AR
LAMB3	NP_000219	1172	150310	226650	AR
SYT14	NP_694994	555	610949	614229	AR
FLVCR1	NP_054772	555	609144	609033	AR
USH2A	NP_996816	5202	608400	276901	AR
SLC30A10	NP_061183	485	611146	613280	AR
IARS2	NP_060530	1012	612801	616007	AR
RAB3GAP2	NP_036546	1393	609275	212720	AR
LBR	NP_002287	615	600024	215140	AR
PYCR2	NP_037460	320	616406	616420	AR
ADCK3	NP_064632	647	606980	612016	AR
GJC2	NP_065168	439	608803	608804	AR
GJC2	NP_065168	439	608803	613206	AR
IBA57	NP_001010867	356	615316	615330	AR
AGT	NP_000020	485	106150	267430	AR
GNPAT	NP_055051	680	602744	222765	AR
SPRTN	NP_114407	489	616086	616200	AR
COA6	NP_001013003	125	614772	616501	AR
LYST	NP_001288294	3801	606897	214500	AR
EDARADD	NP_665860	215	606603	614941	AR
MTR	NP_000245	1265	156570	250940	AR
FH	NP_000134	510	136850	606812	AR
TPO	NP_000538	933	606765	274500	AR
PXDN	NP_036425	1479	605158	269400	AR
COLEC11	NP_076932	271	612502	265050	AR
NBAS	NP_056993	2371	608025	616483	AR
NBAS	NP_056993	2371	608025	614800	AR
WDR35	NP_001006658	1181	613602	613610	AR
WDR35	NP_001006658	1181	613602	614091	AR
MATN3	NP_002372	486	602109	608728	AR
HADHB	NP_000174	474	143450	609015	AR
OTOF	NP_001274418	1997	603681	601071	AR
KHK	NP_006479	298	614058	229800	AR
MPV17	NP_002428	176	137960	256810	AR
EIF2B4	NP_001029288	523	606687	603896	AR
ZNF513	NP_653232	541	613598	613617	AR
IFT172	NP_056477	1749	607386	616394	AR
IFT172	NP_056477	1749	607386	615630	AR
XDH	NP_000370	1333	607633	278300	AR
SRD5A2	NP_000339	254	607306	264600	AR
CYP1B1	NP_000095	543	601771	231300	AR
ABCG5	NP_071881	651	605459	210250	AR
ABCG8	NP_071882	673	605460	210250	AR
LRPPRC	NP_573566	1394	607544	220111	AR
TTC7A	NP_065191	858	609332	243150	AR
EPCAM	NP_002345	314	185535	613217	AR
MSH2	NP_000242	934	609309	276300	AR
MSH6	NP_000170	1360	600678	276300	AR
LHCGR	NP_000224	699	152790	238320	AR
FSHR	NP_000136	695	136435	233300	AR
PNPT1	NP_149100	783	610316	614932	AR
PNPT1	NP_149100	783	610316	614934	AR
WDPCP	NP_056994	746	613580	217085	AR
ANTXR1	NP_115584	564	606410	230740	AR
GFPT1	NP_001231639	699	138292	610542	AR
NFU1	NP_001002755	254	608100	605711	AR
MCEE	NP_115990	176	608419	251120	AR
DYSF	NP_003485	2080	603009	254130	AR
DYSF	NP_003485	2080	603009	253601	AR
STAMBP	NP_998787	424	606247	614261	AR
DGUOK	NP_550438	277	601465	251880	AR
MOGS	NP_006293	837	601336	606056	AR
SUCLG1	NP_003840	346	611224	245400	AR
ELMOD3	NP_115589	391	615427	615429	AR
GGCX	NP_000812	758	137167	277450	AR
SFTPB	NP_942140	393	178640	265120	AR
ST3GAL5	NP_003887	418	604402	609056	AR
CD8A	NP_001139345	235	186910	608957	AR
EIF2AK3	NP_004827	1116	604032	226980	AR
RPIA	NP_653164	311	180430	608611	AR
CNNM4	NP_064569	775	607805	217080	AR
ZAP70	NP_001070	619	176947	269840	AR
CNGA3	NP_001289	694	600053	216900	AR
COA5	NP_001008216	74	613920	616500	AR
LIPT1	NP_057013	373	610284	616299	AR
EDAR	NP_071731	448	604095	224900	AR
NPHP1	NP_997064	732	607100	256100	AR
MERTK	NP_006334	999	604705	613862	AR
CKAP2L	NP_689728	745	616174	272440	AR
IL36RN	NP_775262	155	605507	614204	AR
BIN1	NP_647593	593	601248	255200	AR
ERCC3	NP_000113	782	133510	610651	AR
PROC	NP_000303	461	612283	612304	AR
RAB3GAP1	NP_036365	981	602536	600118	AR
LCT	NP_002290	1927	603202	223000	AR
DARS	NP_001340	501	603084	615281	AR
KYNU	NP_003928	465	605197	236800	AR
NEB	NP_004534	6669	161650	256030	AR
ITGB6	NP_000879	788	147558	616221	AR
GALNT3	NP_004473	633	601756	211900	AR
TTC21B	NP_079029	1316	612014	613819	AR
ABCB11	NP_003733	1321	603201	605479	AR
LRP2	NP_004516	4655	600073	222448	AR
BBS5	NP_689597	341	603650	615983	AR
KLHL41	NP_006054	606	607701	615731	AR
GAD1	NP_000808	594	605363	603513	AR
SLC25A12	NP_003696	678	603667	612949	AR
ITGA6	NP_001073286	1091	147556	226730	AR
CHRNA1	NP_001034612	482	100690	253290	AR
AGPS	NP_003650	658	603051	600121	AR
PRKRA	NP_003681	313	603424	612067	AR
DFNB59	NP_001036167	352	610219	610220	AR
HIBCH	NP_055177	386	610690	250620	AR
STAT1	NP_009330	750	600555	613796	AR
HSPD1	NP_955472	573	118190	612233	AR
MARS2	NP_612404	593	609728	616430	AR
CASP8	NP_203519	479	601763	607271	AR
ALS2	NP_065970	1657	606352	606353	AR
ALS2	NP_065970	1657	606352	607225	AR
CPS1	NP_001866	1500	608307	237300	AR
ABCA12	NP_775099	2595	607800	242500	AR
ABCA12	NP_775099	2595	607800	601277	AR
ATIC	NP_004035	592	601731	608688	AR
SMARCAL1	NP_001120679	954	606622	242900	AR
BCS1L	NP_004319	419	603647	262000	AR
BCS1L	NP_004319	419	603647	124000	AR
CYP27A1	NP_000775	531	606530	213700	AR
WNT10A	NP_079492	417	606268	224750	AR
IHH	NP_002172	411	600726	607778	AR
DNAJB2	NP_006727	324	604139	614881	AR
SPEG	NP_005867	3267	615950	615959	AR
GMPPA	NP_995319	420	615495	615510	AR
COL4A4	NP_000083	1690	120131	203780	AR
SLC19A3	NP_079519	496	606152	607483	AR
DIS3L2	NP_689596	885	614184	267000	AR
ECEL1	NP_004817	775	605896	615065	AR
PRSS56	NP_001182058	603	613858	613517	AR
CHRND	NP_000742	517	100720	253290	AR
CHRND	NP_000742	517	100720	616322	AR
CHRNG	NP_005190	517	100730	265000	AR
KCNJ13	NP_002233	360	603208	614186	AR
UGT1A1	NP_000454	533	191740	218800	AR
UGT1A1	NP_000454	533	191740	606785	AR
UGT1A1	NP_000454	533	191740	143500	AR
COL6A3	NP_004360	3177	120250	616411	AR
MLPH	NP_077006	600	606526	609227	AR
TWIST2	NP_476527	160	607556	227260	AR
KIF1A	NP_004312	1690	601255	610357	AR
AGXT	NP_000021	392	604285	259900	AR
D2HGDH	NP_689996	521	609186	600721	AR
TRNT1	NP_886552	434	612907	616084	AR
CRBN	NP_057386	442	609262	607417	AR
SUMF1	NP_877437	374	607939	272200	AR
JAGN1	NP_115881	183	616012	616022	AR
FANCD2	NP_001018125	1451	613984	227646	AR
VHL	NP_000542	213	608537	263400	AR
TSEN2	NP_001138864	465	608753	612389	AR
WNT7A	NP_004616	349	601570	228930	AR
WNT7A	NP_004616	349	601570	276820	AR
XPC	NP_004619	940	613208	278720	AR
COLQ	NP_005668	455	603033	603034	AR
BTD	NP_000051	543	609019	253260	AR
SGOL1	NP_001012410	561	609168	616201	AR
THRB	NP_001121649	461	190160	274300	AR
GLB1	NP_000395	677	611458	230500	AR
GLB1	NP_000395	677	611458	230600	AR
GLB1	NP_000395	677	611458	253010	AR
CRTAP	NP_006362	401	605497	610682	AR
SCN5A	NP_001092874	2016	600163	608567	AR
SCN5A	NP_001092874	2016	600163	272120	AR
SLC25A38	NP_060345	304	610819	205950	AR
POMGNT2	NP_116195	580	614828	614830	AR
ANO10	NP_060545	660	613726	613728	AR
ABHD5	NP_057090	349	604780	275630	AR
LARS2	NP_056155	903	604544	615300	AR
FYCO1	NP_078789	1478	607182	610019	AR
TMIE	NP_671729	156	607237	600971	AR
PTH1R	NP_001171673	593	168468	215045	AR
NBEAL2	NP_055990	2754	614169	139090	AR
COL7A1	NP_000085	2944	120120	226600	AR
SLC25A20	NP_000378	301	613698	212138	AR
QARS	NP_005042	775	603727	615760	AR
LAMB2	NP_002283	1798	150325	609049	AR
AMT	NP_000472	403	238310	605899	AR
DAG1	NP_004384	895	128239	613818	AR
GMPPB	NP_068806	360	615320	615352	AR
GNAT1	NP_653082	350	139330	616389	AR
HYAL1	NP_149349	435	607071	601492	AR
ACY1	NP_001185824	408	104620	609924	AR
POC1A	NP_056241	407	614783	614813	AR
GLYCTK	NP_660305	523	610516	220120	AR
RFT1	NP_443091	541	611908	612015	AR
EOGT	NP_001265618	527	614789	615297	AR
GBE1	NP_000149	702	607839	232500	AR
PROS1	NP_000304	676	176880	614514	AR
ARL13B	NP_001167621	428	608922	612291	AR
ARL6	NP_001265222	186	608845	600151	AR
TFG	NP_006061	400	602498	615658	AR
CD96	NP_937839	585	606037	211750	AR
HGD	NP_000178	445	607474	203500	AR
ILDR1	NP_001186728	546	609739	609646	AR
CASR	NP_000379	1078	601199	239200	AR
UMPS	NP_000364	480	613891	258900	AR
UROC1	NP_653240	676	613012	276880	AR
ACAD9	NP_054768	621	611103	611126	AR
GP9	NP_000165	177	173515	231200	AR
IFT122	NP_443715	1241	606045	218330	AR
MRPL3	NP_009139	348	607118	614582	AR
NPHP3	NP_694972	1330	608002	604387	AR
NPHP3	NP_694972	1330	608002	208540	AR
TF	NP_001054	698	190000	209300	AR
SLCO2A1	NP_005621	643	601460	614441	AR
PCCB	NP_000523	539	232050	606054	AR
MRPS22	NP_064576	360	605810	611719	AR
ATR	NP_001175	2644	601215	210600	AR
PLOD2	NP_000926	737	601865	609220	AR
AGTR1	NP_114038	394	106165	267430	AR
GYG1	NP_004121	350	603942	613507	AR
GYG1	NP_004121	350	603942	616199	AR
CP	NP_000087	1065	117700	604290	AR
CLRN1	NP_777367	232	606397	276902	AR
P2RY12	NP_795345	342	600515	609821	AR
SLC33A1	NP_004724	549	603690	614482	AR
GFM1	NP_079272	751	606639	609060	AR
IFT80	NP_065851	777	611177	611263	AR
SI	NP_001032	1827	609845	222900	AR
SLC7A14	NP_066000	771	615720	615725	AR
SLC2A2	NP_000331	524	138160	227810	AR
SPATA16	NP_114161	569	609856	102530	AR
MCCC1	NP_064551	725	609010	210200	AR
EIF2B5	NP_003898	721	603945	603896	AR
ALG3	NP_005778	438	608750	601110	AR
CLCN2	NP_004357	898	600570	615651	AR
P3H2	NP_060662	708	610341	614292	AR
CLDN16	NP_006571	305	603959	248250	AR
PDE6B	NP_000274	854	180072	613801	AR
SLC26A1	NP_071325	701	610130	167030	AR
IDUA	NP_000194	653	252800	607014	AR
IDUA	NP_000194	653	252800	607015	AR
IDUA	NP_000194	653	252800	607016	AR
DOK7	NP_775931	504	610285	254300	AR
EVC2	NP_667338	1308	607261	225500	AR
EVC	NP_714928	992	604831	225500	AR
WFS1	NP_001139325	890	606201	222300	AR
HMX1	NP_061815	348	142992	612109	AR
NKX3-2	NP_001180	333	602183	613330	AR
CC2D2A	NP_001073991	1620	612013	612285	AR
CC2D2A	NP_001073991	1620	612013	612284	AR
QDPR	NP_000311	244	612676	261630	AR
SEPSECS	NP_058651	501	613009	613811	AR
SLC34A2	NP_006415	690	604217	265100	AR
WDR19	NP_079408	1342	608151	614376	AR
WDR19	NP_079408	1342	608151	614377	AR
WDR19	NP_079408	1342	608151	616307	AR
LIAS	NP_006850	372	607031	614462	AR
UCHL1	NP_004172	223	191342	615491	AR
GRXCR1	NP_001073945	290	613283	613285	AR
SGCB	NP_000223	318	600900	604286	AR
SRD5A3	NP_078868	318	611715	612713	AR
TMEM165	NP_060945	324	614726	614727	AR
GNRHR	NP_000397	328	138850	146110	AR
SLC4A4	NP_001091954	1079	603345	604278	AR
FRAS1	NP_079350	4012	607830	219000	AR
ANTXR2	NP_001139266	489	608041	228600	AR
FGF5	NP_004455	268	165190	190330	AR
COQ2	NP_056512	421	609825	607426	AR
DMP1	NP_004398	513	600980	241520	AR
BMPR1B	NP_001243722	532	603248	609441	AR
MTTP	NP_000244	894	157147	200100	AR
MANBA	NP_005899	879	609489	248510	AR
CISD2	NP_001008389	135	611507	604928	AR
CENPE	NP_001804	2701	117143	616051	AR
TACR3	NP_001050	465	162332	614840	AR
CYP2U1	NP_898898	544	610670	615030	AR
HADH	NP_005318	314	601609	231530	AR
HADH	NP_005318	314	601609	609975	AR
CFI	NP_000195	583	217030	610984	AR
LRIT3	NP_940908	679	615004	615058	AR
SEC24D	NP_055637	1032	607186	616294	AR
PRDM5	NP_061169	630	614161	614170	AR
BBS7	NP_789794	715	607590	615984	AR
IL21	NP_068575	162	605384	615767	AR
BBS12	NP_001171478	710	610683	615989	AR
FAT4	NP_078858	4981	612411	616006	AR
FAT4	NP_078858	4981	612411	615546	AR
MFSD8	NP_689991	518	611124	610951	AR
MFSD8	NP_689991	518	611124	616170	AR
RAB33B	NP_112586	229	605950	615222	AR
MMAA	NP_758454	418	607481	251100	AR
LRBA	NP_006717	2863	606453	614700	AR
TRIM2	NP_001123539	744	614141	615490	AR
FGB	NP_005132	491	134830	202400	AR
ETFDH	NP_004444	617	231675	231680	AR
HPGD	NP_000851	266	601688	259100	AR
AGA	NP_000018	346	613228	208400	AR
TRAPPC11	NP_068761	1133	614138	615356	AR
SLC25A4	NP_001142	298	103220	615418	AR
CYP4V2	NP_997235	525	608614	210370	AR
KLKB1	NP_000883	638	229000	612423	AR
SDHA	NP_004159	664	600857	252011	AR
SLC6A19	NP_001003841	634	608893	234500	AR
SLC6A3	NP_001035	620	126455	613135	AR
NSUN2	NP_060225	767	610916	611091	AR
MTRR	NP_076915	725	602568	236270	AR
CCT5	NP_036205	541	610150	256840	AR
AMACR	NP_055139	382	604489	214950	AR
IL7R	NP_002176	459	146661	608971	AR
C5orf42	NP_075561	3197	614571	614615	AR
C5orf42	NP_075561	3197	614571	277170	AR
NUP155	NP_705618	1391	606694	615770	AR
LIFR	NP_002301	1097	151443	601559	AR
GHR	NP_001229328	645	600946	262500	AR
NNT	NP_892022	1086	607878	614736	AR
MOCS2	NP_004522	188	603708	252160	AR
ERCC8	NP_000073	396	609412	216400	AR
ERCC8	NP_000073	396	609412	614621	AR
OCLN	NP_001192183	522	602876	251290	AR
SMN1	NP_000335	294	600354	253300	AR
SMN1	NP_000335	294	600354	253550	AR
SMN1	NP_000335	294	600354	253400	AR
MCCC2	NP_071415	563	609014	210210	AR
HEXB	NP_000512	556	606873	268800	AR
AP3B1	NP_003655	1094	603401	608233	AR
ARSB	NP_000037	533	611542	253200	AR
DMGDH	NP_037523	866	605849	605850	AR
DHFR	NP_000782	187	126060	613839	AR
TTC37	NP_055454	1564	614589	222470	AR
HSD17B4	NP_000405	736	601860	261515	AR
HSD17B4	NP_000405	736	601860	233400	AR
CEP120	NP_694955	986	613446	616300	AR
ALDH7A1	NP_001173	539	107323	266100	AR
MEGF10	NP_001243474	1140	612453	614399	AR
HINT1	NP_005331	126	601314	137200	AR
LYRM7	NP_859056	104	615831	615838	AR
SLC22A5	NP_003051	557	603377	212140	AR
UQCRQ	NP_055217	82	612080	615159	AR
SAR1B	NP_057187	198	607690	246700	AR
SIL1	NP_001032722	461	608005	248800	AR
HARS	NP_002100	509	142810	614504	AR
HARS2	NP_036340	506	600783	614926	AR
LARS	NP_064502	1176	151350	615438	AR
SH3TC2	NP_078853	1288	608206	601596	AR
SLC26A2	NP_000103	739	606718	600972	AR
SLC26A2	NP_000103	739	606718	256050	AR
SLC26A2	NP_000103	739	606718	222600	AR
NDST1	NP_001534	882	600853	616116	AR
GM2A	NP_000396	193	613109	272750	AR
SGCD	NP_001121681	289	601411	601287	AR
ITK	NP_005537	620	186973	613011	AR
NIPAL4	NP_001092757	466	609383	612281	AR
RARS	NP_002878	660	107820	616140	AR
DOCK2	NP_004937	1830	603122	616433	AR
FOXI1	NP_036320	378	601093	600791	AR
SH3PXD2B	NP_001017995	911	613293	249420	AR
F12	NP_000496	615	610619	234000	AR
B4GALT7	NP_009186	327	604327	130070	AR
PROP1	NP_006252	226	601538	262600	AR
GRM6	NP_000834	877	604096	257270	AR
LYRM4	NP_065141	91	613311	615595	AR
FARS2	NP_006558	451	611592	614946	AR
F13A1	NP_000120	732	134570	613225	AR
DSP	NP_004406	2871	125647	605676	AR
DSP	NP_004406	2871	125647	607655	AR
MAK	NP_005897	623	154235	614181	AR
EDN1	NP_001946	212	131240	615706	AR
NHLRC1	NP_940988	395	608072	254780	AR
TPMT	NP_000358	245	187680	610460	AR
DCDC2	NP_001182539	476	605755	610212	AR
ALDH5A1	NP_001071	535	610045	271980	AR
HFE	NP_000401	348	613609	235200	AR
VARS2	NP_065175	1063	612802	615917	AR
NEU1	NP_000425	415	608272	256550	AR
SKIV2L	NP_008860	1246	600478	614602	AR
CYP21A2	NP_000491	495	613815	201910	AR
TNXB	NP_061978	4242	600985	606408	AR
PSMB8	NP_683720	276	177046	256040	AR
TAP1	NP_000584	808	170260	604571	AR
COL11A2	NP_542411	1736	120290	609706	AR
COL11A2	NP_542411	1736	120290	215150	AR
LEMD2	NP_851853	503	616312	212500	AR
TULP1	NP_003313	542	602280	613843	AR
TULP1	NP_003313	542	602280	600132	AR
LHFPL5	NP_872354	219	609427	610265	AR
MOCS1	NP_001068566	385	603707	252150	AR
TREM2	NP_061838	230	605086	221770	AR
GNMT	NP_061833	295	606628	606664	AR
CUL7	NP_055595	1698	609577	273750	AR
POLR1C	NP_976035	346	610060	616494	AR
POLR1C	NP_976035	346	610060	248390	AR
POLH	NP_006493	713	603968	278750	AR
AARS2	NP_065796	985	612035	614096	AR
AARS2	NP_065796	985	612035	615889	AR
MUT	NP_000246	750	609058	251000	AR
PKHD1	NP_619639	4074	606702	263200	AR
ICK	NP_057597	632	612325	612651	AR
GCLC	NP_001489	637	606857	230450	AR
KHDC3L	NP_001017361	217	611687	614293	AR
MTO1	NP_598400	717	614667	614702	AR
SLC17A5	NP_036566	495	604322	604369	AR
SLC17A5	NP_036566	495	604322	269920	AR
MYO6	NP_004990	1285	600970	607821	AR
BCKDHB	NP_000047	392	248611	248600	AR
PGM3	NP_056414	542	172100	615816	AR
NT5E	NP_002517	574	129190	211800	AR
RARS2	NP_064716	578	611524	611523	AR
FBXL4	NP_036292	621	605654	615471	AR
PDSS2	NP_065114	399	610564	614652	AR
ZBTB24	NP_055612	697	614064	614069	AR
FIG4	NP_055660	907	609390	612691	AR
FIG4	NP_055660	907	609390	611228	AR
FIG4	NP_055660	907	609390	216340	AR
WISP3	NP_003871	354	603400	208230	AR
DSE	NP_037484	958	605942	615539	AR
RFX6	NP_775831	928	612659	615710	AR
GJA1	NP_000156	382	121014	218400	AR
GJA1	NP_000156	382	121014	257850	AR
TRDN	NP_006064	729	603283	615441	AR
LAMA2	NP_000417	3122	156225	607855	AR
ARG1	NP_000036	322	608313	207800	AR
MED23	NP_004821	1368	605042	614249	AR
ENPP1	NP_006199	925	173335	208000	AR
AHI1	NP_001128303	1196	608894	608629	AR
PEX7	NP_000279	323	601757	215100	AR
IFNGR1	NP_000407	489	107470	209950	AR
ADGRG6	NP_065188	1221	612243	616503	AR
STX11	NP_003755	287	605014	603552	AR
EPM2A	NP_005661	331	607566	254780	AR
IYD	NP_981932	289	612025	274800	AR
RMND1	NP_060379	449	614917	614922	AR
ESR1	NP_001278159	597	133430	615363	AR
PLG	NP_000292	810	173350	217090	AR
PARK2	NP_004553	465	602544	600116	AR
T	NP_003172	435	601397	615709	AR
MPC1	NP_057182	109	614738	614741	AR
RNASET2	NP_003721	256	612944	612951	AR
FAM20C	NP_064608	584	611061	259775	AR
DNAAF5	NP_060272	855	614864	614874	AR
BRAT1	NP_689956	821	614506	614498	AR
RNF216	NP_996999	866	609948	212840	AR
PMS2	NP_000526	862	600259	276300	AR
ISPD	NP_001094896	451	614631	614643	AR
ISPD	NP_001094896	451	614631	616052	AR
DNAH11	NP_001264044	4516	603339	611884	AR
FAM126A	NP_115970	521	610531	610532	AR
SNX10	NP_001186764	201	614780	615085	AR
NT5C3A	NP_001002010	336	606224	266120	AR
BBS9	NP_940820	887	607968	615986	AR
BMPER	NP_597725	685	608699	608022	AR
MPLKIP	NP_619646	179	609188	234050	AR
SUGCT	NP_001180242	445	609187	231690	AR
PGAM2	NP_000281	253	612931	261670	AR
DDC	NP_000781	480	107930	608643	AR
EGFR	NP_005219	1210	131550	616069	AR
EGFR	NP_005219	1210	131550	211980	AR
PSPH	NP_004568	225	172480	614023	AR
GUSB	NP_000172	651	611499	253220	AR
ASL	NP_000039	464	608310	207900	AR
KCTD7	NP_694578	289	611725	611726	AR
SBDS	NP_057122	250	607444	260400	AR
NCF1	NP_000256	390	608512	233700	AR
POR	NP_000932	680	124015	201750	AR
CD36	NP_001120916	472	173510	608404	AR
ABCB4	NP_061337	1286	171060	602347	AR
GATAD1	NP_066990	269	614518	614672	AR
PEX1	NP_000457	1283	602136	234580	AR
PEX1	NP_000457	1283	602136	214100	AR
CDK6	NP_001138778	326	603368	616080	AR
SAMD9	NP_001180236	1589	610456	610455	AR
SLC25A13	NP_055066	675	603859	603471	AR
SLC25A13	NP_055066	675	603859	605814	AR
DLX5	NP_005212	289	600028	220600	AR
ASNS	NP_597680	561	108370	615574	AR
AP4M1	NP_004713	453	602296	612936	AR
PLOD3	NP_001075	738	603066	612394	AR
SLC26A5	NP_945350	744	604943	613865	AR
SLC26A4	NP_000432	780	605646	600791	AR
SLC26A4	NP_000432	780	605646	274600	AR
SLC26A3	NP_000102	764	126650	214700	AR
DLD	NP_000099	509	238331	246900	AR
CFTR	NP_000483	1480	602421	277180	AR
CFTR	NP_000483	1480	602421	219700	AR
AASS	NP_005754	926	605113	238700	AR
LEP	NP_000221	167	164160	614962	AR
RBM28	NP_060547	759	612074	612079	AR
AKR1D1	NP_005980	326	604741	235555	AR
TBXAS1	NP_001159725	580	274180	231095	AR
AGK	NP_060708	422	610345	212350	AR
CLCN1	NP_000074	988	118425	255700	AR
TPK1	NP_071890	243	606370	614458	AR
WDR60	NP_060521	1066	615462	615503	AR
CLN8	NP_061764	286	607837	600143	AR
CLN8	NP_061764	286	607837	610003	AR
MCPH1	NP_078872	835	607117	251200	AR
VPS37A	NP_689628	397	609927	614898	AR
ASAH1	NP_808592	395	613468	228000	AR
ASAH1	NP_808592	395	613468	159950	AR
LPL	NP_000228	475	609708	238600	AR
HR	NP_005135	1189	602302	203655	AR
HR	NP_005135	1189	602302	209500	AR
BMP1	NP_006120	986	112264	614856	AR
ESCO2	NP_001017420	601	609353	268300	AR
ESCO2	NP_001017420	601	609353	269000	AR
WRN	NP_000544	1432	604611	277700	AR
TTI2	NP_079391	508	614426	615541	AR
STAR	NP_000340	285	600617	201710	AR
DDHD2	NP_001157704	711	615003	615033	AR
POMK	NP_001264900	350	615247	615249	AR
HGSNAT	NP_689632	635	610453	252930	AR
PRKDC	NP_008835	4128	600899	615966	AR
IMPAD1	NP_060283	359	614010	614078	AR
CA8	NP_004047	290	114815	613227	AR
ASPH	NP_004309	758	600582	601552	AR
TTPA	NP_000361	278	600415	277460	AR
CYP7B1	NP_004811	506	603711	270800	AR
CPA6	NP_065094	437	609562	614418	AR
GDAP1	NP_061845	358	606598	608340	AR
GDAP1	NP_061845	358	606598	214400	AR
PEX2	NP_001073336	305	170993	614866	AR
PEX2	NP_001073336	305	170993	614867	AR
CA2	NP_000058	260	611492	259730	AR
CNGB3	NP_061971	809	605080	262300	AR
CNGB3	NP_061971	809	605080	248200	AR
TMEM67	NP_714915	995	609884	216360	AR
TMEM67	NP_714915	995	609884	610688	AR
TMEM67	NP_714915	995	609884	607361	AR
TMEM67	NP_714915	995	609884	613550	AR
C8orf37	NP_808880	207	614477	614500	AR
GDF6	NP_001001557	455	601147	615360	AR
VPS13B	NP_060360	4022	607817	216550	AR
SPAG1	NP_003105	926	603395	615505	AR
GRHL2	NP_079191	625	608576	616029	AR
RRM2B	NP_056528	351	604712	612075	AR
FZD6	NP_003497	706	603409	614157	AR
DPYS	NP_001376	519	613326	222748	AR
EXT1	NP_000118	746	608177	215300	AR
TNFRSF11B	NP_002537	401	602643	239000	AR
TAF2	NP_003175	1199	604912	615599	AR
LRRC6	NP_036604	466	614930	614935	AR
TG	NP_003226	2768	188450	274700	AR
SLURP1	NP_065160	103	606119	248300	AR
CYP11B1	NP_000488	503	610613	202010	AR
CYP11B2	NP_000489	503	124080	203400	AR
CYP11B2	NP_000489	503	124080	610600	AR
GPIHBP1	NP_835466	184	612757	615947	AR
OPLAH	NP_060040	1288	614243	260005	AR
CYC1	NP_001907	325	123980	615453	AR
DGAT1	NP_036211	488	604900	615863	AR
SLC52A2	NP_001240745	445	607882	614707	AR
SLC39A4	NP_570901	647	607059	201100	AR
RECQL4	NP_004251	1208	603780	218600	AR
RECQL4	NP_004251	1208	603780	266280	AR
RECQL4	NP_004251	1208	603780	268400	AR
DOCK8	NP_982272	2099	611432	243700	AR
VLDLR	NP_003374	873	192977	224050	AR
KCNV2	NP_598004	545	607604	610356	AR
SLC1A1	NP_004161	524	133550	222730	AR
GLDC	NP_000161	1020	238300	605899	AR
TYRP1	NP_000541	537	115501	203290	AR
FREM1	NP_659403	2179	608944	248450	AR
APTX	NP_001182177	356	606350	208920	AR
DNAI1	NP_036276	699	604366	244400	AR
SIGMAR1	NP_005857	223	601978	614373	AR
GALT	NP_000146	379	606999	230400	AR
IL11RA	NP_001136256	422	600939	614188	AR
PIGO	NP_116023	1089	614730	614749	AR
GBA2	NP_065995	927	609471	614409	AR
NPR2	NP_003986	1047	108961	602875	AR
GNE	NP_005467	722	603824	605820	AR
GRHPR	NP_036335	328	604296	260000	AR
EXOSC3	NP_057126	275	606489	614678	AR
PRKACG	NP_002723	351	176893	616176	AR
TMC1	NP_619636	760	606706	600974	AR
TRPM6	NP_060132	2022	607009	602014	AR
VPS13A	NP_150648	3174	605978	200150	AR
PSAT1	NP_478059	370	610936	610992	AR
PSAT1	NP_478059	370	610936	616038	AR
AUH	NP_001689	339	600529	250950	AR
ROR2	NP_004551	943	602337	268310	AR
FBP1	NP_001121100	338	611570	229700	AR
FANCC	NP_001230672	558	613899	227645	AR
HSD17B3	NP_000188	310	605573	264300	AR
XPA	NP_000371	273	611153	278700	AR
FOXE1	NP_004464	373	602617	241850	AR
NANS	NP_061819	359	605202	610442	AR
ANKS6	NP_775822	871	615370	615382	AR
ALG2	NP_149078	416	607905	607906	AR
ALG2	NP_149078	416	607905	616228	AR
INVS	NP_055240	1065	243305	602088	AR
ALDOB	NP_000026	364	612724	229600	AR
ABCA1	NP_005493	2261	600046	205400	AR
FKTN	NP_006722	461	607440	611615	AR
FKTN	NP_006722	461	607440	253800	AR
FKTN	NP_006722	461	607440	611588	AR
IKBKAP	NP_003631	1332	603722	223900	AR
MUSK	NP_005583	869	601296	208150	AR
MUSK	NP_005583	869	601296	616325	AR
ALAD	NP_000022	330	125270	612740	AR
COL27A1	NP_116277	1860	608461	615155	AR
TRIM32	NP_036342	653	602290	254110	AR
CRB2	NP_775960	1285	609720	616220	AR
CRB2	NP_775960	1285	609720	219730	AR
NR5A1	NP_004950	461	184757	613957	AR
AK1	NP_000467	194	103000	612631	AR
DPM2	NP_003854	84	603564	615042	AR
COQ4	NP_057119	265	612898	616276	AR
GLE1	NP_001003722	698	603371	253310	AR
WDR34	NP_443076	536	613363	615633	AR
DOLK	NP_055723	538	610746	610768	AR
ASS1	NP_446464	412	603470	215700	AR
POMT1	NP_009102	747	607423	236670	AR
POMT1	NP_009102	747	607423	613155	AR
POMT1	NP_009102	747	607423	609308	AR
SETX	NP_055861	2677	608465	606002	AR
ADAMTS13	NP_620594	1427	604134	274150	AR
ADAMTSL2	NP_001138792	951	612277	231050	AR
DBH	NP_000778	617	609312	223360	AR
SARDH	NP_001128179	918	604455	268900	AR
LHX3	NP_835258	397	600577	221750	AR
CARD9	NP_434700	536	607212	212050	AR
PMPCA	NP_055975	525	613036	213200	AR
INPP5E	NP_063945	644	613037	213300	AR
AGPAT2	NP_006403	278	603100	608594	AR
MAN1B1	NP_057303	699	604346	614202	AR
SLC34A3	NP_001170787	599	609826	241530	AR
AKR1C2	NP_001345	323	600450	614279	AR
IL2RA	NP_000408	272	147730	606367	AR
DHTKD1	NP_061176	919	614984	204750	AR
PHYH	NP_006205	338	602026	266500	AR
DCLRE1C	NP_001029027	692	605988	603554	AR
ITGA8	NP_003629	1063	604063	191830	AR
CUBN	NP_001072	3623	602997	261100	AR
PDSS1	NP_055132	415	607429	614651	AR
RAB18	NP_067075	206	602207	614222	AR
MTPAP	NP_060579	582	613669	613672	AR
RBP3	NP_002891	1247	180290	615233	AR
ERCC6	NP_000115	1493	609413	214150	AR
ERCC6	NP_000115	1493	609413	133540	AR
CHAT	NP_065574	748	118490	254210	AR
PCDH15	NP_149045	1955	605514	609533	AR
ANK3	NP_066267	4377	600465	615493	AR
ATOH7	NP_660161	152	609875	221900	AR
HK1	NP_000179	917	142600	235700	AR
NEUROG3	NP_066279	214	604882	610370	AR
PRF1	NP_001076585	555	170280	603553	AR
PCBD1	NP_000272	104	126090	264070	AR
SLC29A3	NP_060814	475	612373	602782	AR
CDH23	NP_071407	3354	605516	601386	AR
PSAP	NP_002769	524	176801	249900	AR
CHST3	NP_004264	479	603799	143095	AR
ADK	NP_006712	362	102750	614300	AR
C10orf11	NP_114413	198	614537	615179	AR
POLR3A	NP_008986	1390	614258	607694	AR
PAPSS2	NP_004661	614	603005	612847	AR
LIPA	NP_001121077	399	613497	278000	AR
CYP26C1	NP_899230	522	608428	614974	AR
RBP4	NP_006735	201	180250	615147	AR
PDE6C	NP_006195	858	600827	613093	AR
PLCE1	NP_057425	2302	608414	610725	AR
TCTN3	NP_056446	607	613847	614815	AR
HPS1	NP_000186	700	604982	203300	AR
HPSE2	NP_068600	592	613469	236730	AR
ABCC2	NP_000383	1545	601107	237500	AR
CPN1	NP_001299	458	603103	212070	AR
C10orf2	NP_068602	684	606075	271245	AR
C10orf2	NP_068602	684	606075	616138	AR
CYP17A1	NP_000093	508	609300	202110	AR
COL17A1	NP_000485	1497	113811	226650	AR
VAX1	NP_001106175	334	604294	614402	AR
HTRA1	NP_002766	480	602194	600142	AR
ACADSB	NP_001600	432	600301	610006	AR
OAT	NP_000265	439	613349	258870	AR
UROS	NP_000366	265	606938	263700	AR
ECHS1	NP_004083	290	602292	616277	AR
IRF7	NP_001563	503	605047	616345	AR
TALDO1	NP_006746	337	602063	606003	AR
SLC25A22	NP_001177989	323	609302	609304	AR
PNPLA2	NP_065109	504	609059	610717	AR
CTSD	NP_001900	412	116840	610127	AR
TH	NP_954986	528	191290	605407	AR
KCNQ1	NP_000209	676	607542	220400	AR
PGAP2	NP_001243169	254	615187	614207	AR
STIM1	NP_003147	685	605921	612783	AR
HBB	NP_000509	147	141900	603903	AR
SMPD1	NP_000534	631	607608	257200	AR
SMPD1	NP_000534	631	607608	607616	AR
TPP1	NP_000382	563	607998	204500	AR
TPP1	NP_000382	563	607998	609270	AR
DCHS1	NP_003728	3298	603057	601390	AR
FAR1	NP_115604	515	616107	616154	AR
CYP2R1	NP_078790	501	608713	600081	AR
KCNJ11	NP_000516	390	600937	601820	AR
USH1C	NP_005700	552	605242	276904	AR
OTOG	NP_001264198	2925	604487	614945	AR
ANO5	NP_998764	913	608662	613319	AR
FSHB	NP_000501	129	136530	229070	AR
CD59	NP_001120699	128	107271	612300	AR
PDHX	NP_003468	501	608769	245349	AR
RAG1	NP_000439	1043	179615	233650	AR
RAG1	NP_000439	1043	179615	603554	AR
RAG2	NP_001230714	527	179616	233650	AR
RAG2	NP_001230714	527	179616	603554	AR
ALX4	NP_068745	411	605420	613451	AR
SLC35C1	NP_060859	364	605881	266265	AR
ZNF408	NP_079017	720	616454	616469	AR
F2	NP_000497	622	176930	613679	AR
LRP4	NP_002325	1905	604270	616304	AR
LRP4	NP_002325	1905	604270	212780	AR
DDB2	NP_000098	427	600811	278740	AR
SLC39A13	NP_001121697	371	608735	612350	AR
RAPSN	NP_005046	412	601592	208150	AR
RAPSN	NP_005046	412	601592	616326	AR
GIF	NP_005133	417	609342	261000	AR
TMEM138	NP_057548	162	614459	614465	AR
TMEM216	NP_001167461	145	613277	608091	AR
B3GAT3	NP_036332	335	606374	245600	AR
UQCC3	NP_001078841	93	616097	616111	AR
BSCL2	NP_116056	398	606158	269700	AR
FERMT3	NP_848537	667	607901	612840	AR
SLC22A12	NP_653186	553	607096	220150	AR
RASGRP2	NP_722541	609	605577	615888	AR
PYGM	NP_005600	842	608455	232600	AR
RNASEH2C	NP_115569	164	610330	610329	AR
EFEMP2	NP_058634	443	604633	614437	AR
BANF1	NP_001137457	89	603811	614008	AR
B4GAT1	NP_006867	415	605517	615287	AR
CTSF	NP_003784	484	603539	615362	AR
PC	NP_071504	1178	608786	266150	AR
CLCF1	NP_037378	225	607672	610313	AR
CABP4	NP_660201	275	608965	610427	AR
AIP	NP_003968	330	605555	219090	AR
TCIRG1	NP_006010	830	604592	259700	AR
LRP5	NP_002326	1615	603506	259770	AR
CPT1A	NP_001867	773	600528	255120	AR
IGHMBP2	NP_002171	993	600502	616155	AR
IGHMBP2	NP_002171	993	600502	604320	AR
FGF3	NP_005238	239	164950	610706	AR
FADD	NP_003815	208	602457	613759	AR
DHCR7	NP_001351	475	602858	270400	AR
LRTOMT	NP_001138780	291	612414	611451	AR
FOLR1	NP_057937	257	136430	613068	AR
INPPL1	NP_001558	1258	600829	258480	AR
PHOX2A	NP_005160	284	602753	602078	AR
CLPB	NP_110440	707	616254	616271	AR
C2CD3	NP_001273506	2353	615944	615948	AR
SERPINH1	NP_001226	418	600943	613848	AR
MYO7A	NP_000251	2215	276903	600060	AR
MYO7A	NP_000251	2215	276903	276900	AR
NARS2	NP_078954	477	612803	616239	AR
CTSC	NP_001805	463	602365	245000	AR
CTSC	NP_001805	463	602365	170650	AR
TYR	NP_000363	529	606933	203100	AR
MED17	NP_004259	651	603810	613668	AR
MRE11A	NP_005582	708	600814	604391	AR
MMP20	NP_004762	483	604629	612529	AR
MMP13	NP_002418	471	600108	250400	AR
ACAT1	NP_000010	427	607809	203750	AR
ATM	NP_000042	3056	607585	208900	AR
RDX	NP_002897	583	179410	611022	AR
PPP2R1B	NP_002707	601	603113	211980	AR
DLAT	NP_001922	647	608770	245348	AR
SDHD	NP_002993	159	602690	252011	AR
PTS	NP_000308	145	612719	261640	AR
ZBTB16	NP_001018011	673	176797	612447	AR
CEP164	NP_055771	1460	614848	614845	AR
CD3G	NP_000064	182	186740	615607	AR
SLC37A4	NP_001157750	451	602671	232220	AR
DPAGT1	NP_001373	408	191350	608093	AR
DPAGT1	NP_001373	408	191350	614750	AR
MFRP	NP_113621	579	606227	611040	AR
SC5D	NP_001020127	299	602286	607330	AR
CLMP	NP_079045	373	611693	615237	AR
ROBO3	NP_071765	1386	608630	607313	AR
HEPACAM	NP_689935	416	611642	613925	AR
STT3A	NP_001265432	705	601134	615596	AR
KCNJ1	NP_000211	391	600359	241200	AR
ST14	NP_068813	855	606797	602400	AR
JAM3	NP_116190	310	606871	613730	AR
FGF23	NP_065689	251	605380	211900	AR
VWF	NP_000543	2813	613160	277480	AR
SCNN1A	NP_001029	669	600228	264350	AR
CD27	NP_001233	260	186711	615122	AR
TPI1	NP_001152759	286	190450	615512	AR
C12orf57	NP_001288763	126	615140	218340	AR
EMG1	NP_006322	244	611531	211180	AR
PEX5	NP_001287718	660	600414	202370	AR
AICDA	NP_065712	198	605257	605258	AR
PHC1	NP_004417	1004	602978	615414	AR
GUCY2C	NP_004954	1073	601330	614665	AR
GYS2	NP_068776	703	138571	240600	AR
ITPR2	NP_002214	2701	600144	106190	AR
DDX11	NP_001244073	970	601150	613398	AR
FGD4	NP_640334	766	611104	609311	AR
YARS2	NP_001035526	477	610957	613561	AR
PRICKLE1	NP_001138355	831	608500	612437	AR
VDR	NP_001017536	477	601769	277440	AR
PFKM	NP_001160158	851	610681	232800	AR
ADCY6	NP_056085	1168	600294	616287	AR
WNT10B	NP_003385	389	601906	225300	AR
WNT1	NP_005421	370	164820	615220	AR
SLC11A2	NP_001167596	590	600523	206100	AR
KRT85	NP_002274	507	602767	602032	AR
KRT5	NP_000415	590	148040	601001	AR
AAAS	NP_056480	546	605378	231550	AR
SUOX	NP_001027559	545	606887	272300	AR
STAC3	NP_659501	364	615521	255995	AR
MARS	NP_004981	900	156560	615486	AR
CYP27B1	NP_000776	508	609506	264700	AR
TSFM	NP_005717	325	604723	610505	AR
DPY19L2	NP_776173	758	613893	613958	AR
TMEM5	NP_055069	443	605862	615041	AR
GNS	NP_002067	552	607664	252940	AR
MSRB3	NP_932346	192	613719	613718	AR
BBS10	NP_078961	723	610148	615987	AR
CEP290	NP_079390	2479	610142	610188	AR
POC1B	NP_758440	478	614784	615973	AR
KERA	NP_008966	352	603288	217300	AR
CRADD	NP_003796	199	603454	614499	AR
CEP83	NP_057206	701	615847	615862	AR
GNPTAB	NP_077288	1256	607840	252500	AR
GNPTAB	NP_077288	1256	607840	252600	AR
IGF1	NP_001104755	195	147440	608747	AR
PAH	NP_000268	452	612349	261600	AR
KIAA1033	NP_056090	1173	615748	615817	AR
POLR3B	NP_060552	1133	614366	614381	AR
ISCU	NP_998760	167	611911	255125	AR
UNG	NP_550433	313	191525	608106	AR
UBE3B	NP_569733	1068	608047	244450	AR
MMAB	NP_443077	250	607568	251110	AR
MVK	NP_001107657	396	251170	260920	AR
MVK	NP_001107657	396	251170	610377	AR
ACADS	NP_000008	412	606885	201470	AR
HNF1A	NP_000536	631	142410	222100	AR
ORAI1	NP_116179	301	610277	612782	AR
HPD	NP_002141	393	609695	276710	AR
EIF2B1	NP_001405	305	606686	603896	AR
PUS1	NP_079491	427	608109	600462	AR
SGCG	NP_000222	291	608896	253700	AR
SACS	NP_055178	4579	604490	270550	AR
CENPJ	NP_060921	1338	609279	613676	AR
CENPJ	NP_060921	1338	609279	608393	AR
ATP8A2	NP_057613	1188	605870	615268	AR
PDX1	NP_000200	283	600733	260370	AR
B3GLCT	NP_919299	498	610308	261540	AR
BRCA2	NP_000050	3418	600185	605724	AR
EXOSC8	NP_852480	276	606019	616081	AR
FREM2	NP_997244	3169	608945	219000	AR
COG6	NP_065802	657	606977	614576	AR
SLC25A15	NP_055067	301	603861	238970	AR
TNFSF11	NP_003692	317	602642	259710	AR
SUCLA2	NP_003841	463	603921	612073	AR
LPAR6	NP_001155969	344	609239	278150	AR
RNASEH2B	NP_078846	312	610326	610181	AR
ATP7B	NP_000044	1465	606882	277900	AR
ALG11	NP_001004127	492	613666	613661	AR
CLN5	NP_006484	407	608102	256731	AR
TGDS	NP_055120	350	616146	616145	AR
PCCA	NP_000273	728	232000	606054	AR
NALCN	NP_443099	1738	611549	615419	AR
ERCC5	NP_000114	1186	133530	278780	AR
SLC10A2	NP_000443	348	601295	613291	AR
F7	NP_000122	466	613878	227500	AR
F10	NP_000495	488	613872	227600	AR
PNP	NP_000261	289	164050	613179	AR
SLC7A7	NP_001119578	511	603593	222700	AR
TGM1	NP_000350	817	190195	242300	AR
CFL2	NP_068733	166	601443	610687	AR
SEC23A	NP_006355	765	610511	607812	AR
MGAT2	NP_002399	447	602616	212066	AR
L2HGDH	NP_079160	463	609584	236792	AR
NIN	NP_891991	2090	608684	614851	AR
PYGL	NP_002854	847	613741	232700	AR
GCH1	NP_001019195	250	600225	233910	AR
KIAA0586	NP_001231119	1533	610178	616490	AR
SIX6	NP_031400	246	606326	212550	AR
RDH12	NP_689656	316	608830	612712	AR
SMOC1	NP_071420	434	608488	206920	AR
COQ6	NP_872282	468	614647	614650	AR
ALDH6A1	NP_005580	535	603178	614105	AR
ABCD4	NP_005041	606	603214	614857	AR
NPC2	NP_006423	151	601015	607625	AR
LTBP2	NP_000419	1821	602091	251750	AR
EIF2B2	NP_055054	351	606454	603896	AR
NEK9	NP_149107	979	609798	614262	AR
FLVCR2	NP_060261	526	610865	225790	AR
TTLL5	NP_055887	1281	612268	615860	AR
IFT43	NP_001096034	208	614068	614099	AR
ESRRB	NP_004443	508	602167	608565	AR
POMT2	NP_037514	750	607439	613150	AR
POMT2	NP_037514	750	607439	613156	AR
POMT2	NP_037514	750	607439	613158	AR
VIPAS39	NP_071350	493	613401	613404	AR
TSHR	NP_000360	764	603372	275200	AR
GALC	NP_000144	685	606890	245200	AR
TTC8	NP_001275710	531	608132	613464	AR
FBLN5	NP_006320	448	604580	219100	AR
TRIP11	NP_004230	1979	604505	200600	AR
SLC24A4	NP_705932	622	609840	615887	AR
SERPINA1	NP_001121179	418	107400	613490	AR
VRK1	NP_003375	396	602168	607596	AR
AMN	NP_112205	453	605799	261100	AR
ZBTB42	NP_001131073	422	613915	616248	AR
BRF1	NP_001510	677	604902	616202	AR
OCA2	NP_000266	838	611409	203200	AR
HERC2	NP_004658	4834	605837	615516	AR
FAN1	NP_055782	1017	613534	614817	AR
SLC12A6	NP_598408	1150	604878	218000	AR
NOP10	NP_061118	64	606471	224230	AR
C15orf41	NP_001123482	281	615626	615631	AR
EIF2AK4	NP_001013725	1649	609280	234810	AR
BUB1B	NP_001202	1050	602860	257300	AR
IVD	NP_002216	426	607036	243500	AR
CHST14	NP_569735	376	608429	601776	AR
CAPN3	NP_000061	821	114240	253600	AR
CDAN1	NP_612486	1227	607465	224120	AR
UBR1	NP_777576	1749	605981	243800	AR
TGM5	NP_963925	720	603805	609796	AR
SPG11	NP_079413	2443	610844	604360	AR
B2M	NP_004039	119	109700	241600	AR
DUOX2	NP_054799	1548	606759	607200	AR
GATM	NP_001473	423	602360	612718	AR
SLC12A1	NP_000329	1099	600839	601678	AR
CEP152	NP_001181927	1710	613529	614852	AR
CEP152	NP_001181927	1710	613529	613823	AR
RAB27A	NP_899057	221	603868	607624	AR
LIPC	NP_000227	499	151670	614025	AR
MYO1E	NP_004989	1108	601479	614131	AR
CA12	NP_001209	354	603263	143860	AR
PPIB	NP_000933	216	123841	259440	AR
SPG21	NP_001121361	308	608181	248900	AR
MTFMT	NP_640335	389	611766	614947	AR
CLN6	NP_060352	311	606725	601780	AR
CLN6	NP_060352	311	606725	204300	AR
NR2E3	NP_055064	410	604485	268100	AR
HEXA	NP_000511	529	606869	272800	AR
BBS4	NP_149017	519	600374	615982	AR
STRA6	NP_001185971	706	610745	601186	AR
MPI	NP_002426	423	154550	602579	AR
ETFA	NP_000117	333	608053	231680	AR
CIB2	NP_006374	187	605564	609439	AR
FAH	NP_000128	419	613871	276700	AR
WDR73	NP_116245	378	616144	251300	AR
POLG	NP_001119603	1239	174763	203700	AR
POLG	NP_001119603	1239	174763	613662	AR
POLG	NP_001119603	1239	174763	607459	AR
POLG	NP_001119603	1239	174763	258450	AR
KIF7	NP_940927	1343	611254	200990	AR
BLM	NP_000048	1417	604610	210900	AR
VPS33B	NP_061138	617	608552	208085	AR
ALDH1A3	NP_000684	512	600463	615113	AR
CHSY1	NP_055733	802	608183	605282	AR
STUB1	NP_005852	303	607207	615768	AR
GNPTG	NP_115909	305	607838	252605	AR
IFT140	NP_055529	1462	614620	266920	AR
ABCA3	NP_001080	1704	601615	610921	AR
TBC1D24	NP_001186036	559	613577	614617	AR
TBC1D24	NP_001186036	559	613577	220500	AR
TBC1D24	NP_001186036	559	613577	615338	AR
TBC1D24	NP_001186036	559	613577	605021	AR
THOC6	NP_077315	341	615403	613680	AR
MEFV	NP_000234	781	608107	249100	AR
PAM16	NP_057153	125	614336	613320	AR
ALG1	NP_061982	464	605907	608540	AR
ABAT	NP_001120920	500	137150	613163	AR
PMM2	NP_000294	246	601785	212065	AR
EMP2	NP_001415	167	602334	615861	AR
CIITA	NP_000237	1130	600005	209920	AR
ERCC4	NP_005227	916	133520	615272	AR
ERCC4	NP_005227	916	133520	278760	AR
PARN	NP_002573	639	604212	616353	AR
ABCC6	NP_001162	1503	603234	264800	AR
XYLT1	NP_071449	959	608124	615777	AR
OTOA	NP_653273	1139	607038	607039	AR
UQCRC2	NP_003357	453	191329	615160	AR
SCNN1B	NP_000327	640	600760	264350	AR
EARS2	NP_001077083	523	612799	614924	AR
IL21R	NP_851565	560	605383	615207	AR
CLN3	NP_000077	438	607042	204200	AR
ATP2A1	NP_775293	1001	108730	601003	AR
ALDOA	NP_001230106	418	103850	611881	AR
CORO1A	NP_001180262	461	605000	615401	AR
PHKG2	NP_000285	406	172471	613027	AR
HSD3B7	NP_079469	369	607764	607765	AR
ORC6	NP_055136	252	607213	613803	AR
GPT2	NP_597700	523	138210	616281	AR
PHKB	NP_000284	1093	172490	261750	AR
RPGRIP1L	NP_056087	1315	610937	611560	AR
RPGRIP1L	NP_056087	1315	610937	611561	AR
FTO	NP_001073901	505	610966	612938	AR
IRX5	NP_005844	483	606195	611174	AR
MMP2	NP_004521	660	120360	259600	AR
BBS2	NP_114091	721	606151	615981	AR
SLC12A3	NP_001119580	1021	600968	263800	AR
ADGRG1	NP_001139243	693	604110	606854	AR
KATNB1	NP_005877	655	602703	616212	AR
CNGB1	NP_001288	1251	600724	613767	AR
USB1	NP_078874	265	613276	604173	AR
TK2	NP_004605	265	188250	609560	AR
HSD11B2	NP_000187	405	614232	218030	AR
LCAT	NP_000220	440	606967	245900	AR
CDH3	NP_001784	829	114021	225280	AR
CDH3	NP_001784	829	114021	601553	AR
AARS	NP_001596	968	601065	616339	AR
COG4	NP_056201	789	606976	613489	AR
TAT	NP_000344	454	613018	276600	AR
DHODH	NP_001352	395	126064	263750	AR
FA2H	NP_077282	372	611026	612319	AR
CHST6	NP_067628	395	605294	217800	AR
TMEM231	NP_001070886	316	614949	614970	AR
TMEM231	NP_001070886	316	614949	615397	AR
KARS	NP_005539	597	601421	613641	AR
KARS	NP_005539	597	601421	613916	AR
ADAMTS18	NP_955387	1221	607512	615458	AR
WWOX	NP_057457	414	605131	616211	AR
WWOX	NP_057457	414	605131	614322	AR
GAN	NP_071324	597	605379	256850	AR
MLYCD	NP_036345	493	606761	248360	AR
SLC38A8	NP_001073911	435	615585	609218	AR
IRF8	NP_002154	426	601565	614894	AR
CA5A	NP_001730	305	114761	615751	AR
ZNF469	NP_001120936	3925	612078	229200	AR
CYBA	NP_000092	195	608508	233690	AR
CDT1	NP_112190	546	605525	613804	AR
APRT	NP_000476	180	102600	614723	AR
GALNS	NP_000503	522	612222	253000	AR
FANCA	NP_000126	1455	607139	227650	AR
VPS53	NP_001121631	832	615850	615851	AR
BHLHA9	NP_001157877	235	615416	609432	AR
WDR81	NP_001157281	1941	614218	610185	AR
SERPINF2	NP_001159392	491	613168	262850	AR
ASPA	NP_001121557	313	608034	271900	AR
CTNS	NP_004928	367	606272	219800	AR
CTNS	NP_004928	367	606272	219900	AR
CHRNE	NP_000071	493	100725	616324	AR
CHRNE	NP_000071	493	100725	608931	AR
GP1BA	NP_000164	652	606672	231200	AR
ENO3	NP_443739	434	131370	612932	AR
KIF1C	NP_006603	1103	603060	611302	AR
AIPL1	NP_055151	384	604392	604393	AR
SLC13A5	NP_808218	568	608305	615905	AR
ACADVL	NP_000009	655	609575	201475	AR
MPDU1	NP_004861	247	604041	609180	AR
TP53	NP_001119584	393	191170	259500	AR
WRAP53	NP_060551	548	612661	613988	AR
GUCY2D	NP_000171	1103	600179	204000	AR
ALOX12B	NP_001130	701	603741	242100	AR
ALOXE3	NP_067641	711	607206	606545	AR
CTC1	NP_079375	1217	613129	612199	AR
PIK3R5	NP_055123	880	611317	615217	AR
ELAC2	NP_060597	826	605367	615440	AR
PIGL	NP_004269	252	605947	280000	AR
ATPAF2	NP_663729	289	608918	604273	AR
MYO15A	NP_057323	3530	602666	600316	AR
ALDH3A2	NP_000373	485	609523	270200	AR
SLC46A1	NP_542400	459	611672	229050	AR
PIGW	NP_848612	504	610275	616025	AR
GPR179	NP_001004334	2367	614515	614565	AR
PGAP3	NP_219487	320	611801	615716	AR
CDC6	NP_001245	560	602627	613805	AR
KRT14	NP_000517	472	148066	601001	AR
JUP	NP_068831	745	173325	601214	AR
FKBP10	NP_068758	582	607063	259450	AR
NAGLU	NP_000254	743	609701	252920	AR
COASY	NP_001035997	593	609855	615643	AR
CNTNAP1	NP_003623	1384	602346	616286	AR
G6PC	NP_000142	357	613742	232200	AR
SOST	NP_079513	213	605740	269500	AR
NAGS	NP_694551	534	608300	237310	AR
G6PC3	NP_612396	346	611045	612541	AR
SLC4A1	NP_000333	911	109270	611590	AR
ITGA2B	NP_000410	1039	607759	273800	AR
GOSR2	NP_004278	212	604027	614018	AR
ITGB3	NP_000203	788	173470	273800	AR
PNPO	NP_060599	261	603287	610090	AR
HOXB1	NP_002135	301	142968	614744	AR
ITGA3	NP_002195	1051	605025	614748	AR
SGCA	NP_000014	387	600119	608099	AR
EPX	NP_000493	715	131399	261500	AR
MKS1	NP_060247	559	609883	615990	AR
MKS1	NP_060247	559	609883	249000	AR
MPO	NP_000241	745	606989	254600	AR
RAD51C	NP_478123	376	602774	613390	AR
TRIM37	NP_001005207	964	605073	253250	AR
ACE	NP_000780	1306	106180	267430	AR
GH1	NP_000506	217	139250	262650	AR
CD79B	NP_000617	229	147245	612692	AR
SCN4A	NP_000325	1836	603967	614198	AR
FAM20A	NP_060035	541	611062	204690	AR
USH1G	NP_775748	461	607696	606943	AR
SLC25A19	NP_001119594	320	606521	607196	AR
SLC25A19	NP_001119594	320	606521	613710	AR
TSEN54	NP_997229	526	608755	277470	AR
TSEN54	NP_997229	526	608755	225753	AR
ITGB4	NP_000204	1822	147557	226650	AR
ITGB4	NP_000204	1822	147557	226730	AR
GALK1	NP_000145	392	604313	230200	AR
ACOX1	NP_004026	660	609751	264470	AR
CANT1	NP_001153245	401	613165	251450	AR
CBX2	NP_005180	532	602770	613080	AR
GAA	NP_001073272	952	606800	232300	AR
EIF4A3	NP_055555	411	608546	268305	AR
SGSH	NP_000190	502	605270	252900	AR
PYCR1	NP_001269210	346	179035	612940	AR
AFG3L2	NP_006787	797	604581	614487	AR
MC2R	NP_001278840	297	607397	202200	AR
RBBP8	NP_976036	897	604124	606744	AR
NPC1	NP_000262	1278	607623	257220	AR
LAMA3	NP_937762	3333	600805	226650	AR
DSG4	NP_817123	1040	607892	607903	AR
EPG5	NP_066015	2579	615068	242840	AR
ATP5A1	NP_001001937	553	164360	616045	AR
ATP5A1	NP_001001937	553	164360	615228	AR
IER3IP1	NP_057181	82	609382	614231	AR
DYM	NP_060123	669	607461	223800	AR
DYM	NP_060123	669	607461	607326	AR
MYO5B	NP_001073936	1848	606540	251850	AR
FECH	NP_000131	423	612386	177000	AR
ATP8B1	NP_005594	1251	602397	211600	AR
MALT1	NP_006776	824	604860	615468	AR
RAX	NP_038463	346	601881	611038	AR
LMAN1	NP_005561	510	601567	227300	AR
CCBE1	NP_597716	406	612753	235510	AR
PIGN	NP_036459	931	606097	614080	AR
RTTN	NP_775901	2226	610436	614833	AR
CFD	NP_001919	253	134350	613912	AR
GAMT	NP_000147	236	601240	612736	AR
ADAT3	NP_612431	367	615302	615286	AR
GIPC3	NP_573568	312	608792	601869	AR
PIP5K1C	NP_036530	668	606102	611369	AR
ATCAY	NP_149053	371	608179	601238	AR
LONP1	NP_004784	959	605490	600373	AR
CLPP	NP_006003	277	601119	614129	AR
INSR	NP_000199	1382	147670	246200	AR
INSR	NP_000199	1382	147670	262190	AR
MCOLN1	NP_065394	580	605248	252650	AR
PNPLA6	NP_001159583	1375	603197	245800	AR
PNPLA6	NP_001159583	1375	603197	215470	AR
PNPLA6	NP_001159583	1375	603197	612020	AR
ADAMTS10	NP_112219	1103	608990	277600	AR
S1PR2	NP_004221	353	605111	610419	AR
DNM2	NP_001005360	870	602378	615368	AR
KANK2	NP_001129663	851	614610	616099	AR
DOCK6	NP_065863	2047	614194	614219	AR
ACP5	NP_001104506	325	171640	607944	AR
RNASEH2A	NP_006388	299	606034	610333	AR
GCDH	NP_000150	438	608801	231670	AR
TECR	NP_612510	308	610057	614020	AR
CYP4F22	NP_775754	531	611495	604777	AR
GTPBP3	NP_116009	492	608536	616198	AR
JAK3	NP_000206	1124	600173	600802	AR
SLC5A5	NP_000444	643	601843	274400	AR
IL12RB1	NP_005526	662	601604	614891	AR
CRLF1	NP_004741	422	604237	272430	AR
CERS1	NP_067090	350	606919	616230	AR
RFXANK	NP_003712	260	603200	209920	AR
C19orf12	NP_001026896	152	614297	614298	AR
PEPD	NP_000276	493	613230	170100	AR
CHST8	NP_001121367	424	610190	616265	AR
GPI	NP_000166	558	172400	613470	AR
NPHS1	NP_004637	1241	602716	256300	AR
TYROBP	NP_003323	113	604142	221770	AR
SDHAF1	NP_001036096	115	612848	252011	AR
WDR62	NP_775907	1518	613583	604317	AR
RYR1	NP_000531	5038	180901	255320	AR
SARS2	NP_060297	518	612804	613845	AR
DLL3	NP_058637	618	602768	277300	AR
PRX	NP_870998	1461	605725	614895	AR
LTBP4	NP_001036009	1624	604710	613177	AR
ADCK4	NP_079152	544	615567	615573	AR
BCKDHA	NP_000700	445	608348	248600	AR
MEGF8	NP_001258867	2845	604267	614976	AR
ETHE1	NP_055112	254	608451	602473	AR
APOC2	NP_000474	101	608083	207750	AR
ERCC2	NP_000391	760	126340	601675	AR
ERCC2	NP_000391	760	126340	278730	AR
ERCC1	NP_001974	297	126380	610758	AR
FKRP	NP_077277	495	606596	613153	AR
FKRP	NP_077277	495	606596	606612	AR
FKRP	NP_077277	495	606596	607155	AR
LHB	NP_000885	141	152780	228300	AR
MED25	NP_112235	747	610197	605589	AR
MED25	NP_112235	747	610197	616449	AR
PNKP	NP_009185	521	605610	616267	AR
PNKP	NP_009185	521	605610	613402	AR
NUP62	NP_001180286	522	605815	271930	AR
ETFB	NP_001976	255	130410	231680	AR
LIM2	NP_001155220	173	154045	615277	AR
NLRP7	NP_996611	980	609661	231090	AR
GP6	NP_057447	339	605546	614201	AR
AURKC	NP_001015878	309	603495	243060	AR
RBCK1	NP_112506	510	610924	615895	AR
SLC52A3	NP_212134	469	613350	211530	AR
RSPO4	NP_001025042	234	610573	206800	AR
SLC4A11	NP_114423	891	610206	217400	AR
SLC4A11	NP_114423	891	610206	217700	AR
PANK2	NP_705902	570	606157	607236	AR
PANK2	NP_705902	570	606157	234200	AR
PCNA	NP_872590	261	176740	615919	AR
MCM8	NP_001268450	880	608187	612885	AR
FERMT1	NP_060141	677	607900	173650	AR
MKKS	NP_061336	570	604896	605231	AR
MKKS	NP_061336	570	604896	236700	AR
MGME1	NP_443097	344	615076	615084	AR
SEC23B	NP_001166216	767	610512	224100	AR
PAX1	NP_006183	534	167411	615560	AR
ABHD12	NP_001035937	398	613599	612674	AR
COX4I2	NP_115998	171	607976	612714	AR
DNMT3B	NP_008823	853	602900	242860	AR
AHCY	NP_000678	432	180960	613752	AR
GSS	NP_000169	474	601002	266130	AR
GDF5	NP_000548	501	601146	201250	AR
GDF5	NP_000548	501	601146	228900	AR
PIGT	NP_057021	578	610272	615398	AR
CTSA	NP_001121167	480	613111	256540	AR
ZNF335	NP_071378	1342	610827	615095	AR
CD40	NP_001241	277	109535	606843	AR
SLC2A10	NP_110404	541	606145	208050	AR
ARFGEF2	NP_006411	1785	605371	608097	AR
DPM1	NP_003850	260	603503	608799	AR
CYP24A1	NP_000773	514	126065	143880	AR
SOX18	NP_060889	384	601618	607823	AR
MRAP	NP_848932	172	609196	607398	AR
SYNJ1	NP_003886	1612	604297	615530	AR
IFNGR2	NP_005525	337	147569	614889	AR
KCNE1	NP_001257332	129	176261	612347	AR
CLDN14	NP_001139551	239	605608	614035	AR
HLCS	NP_001229714	726	609018	253270	AR
RIPK4	NP_065690	784	605706	263650	AR
TMPRSS3	NP_076927	454	605511	601072	AR
RSPH1	NP_543136	309	609314	615481	AR
CBS	NP_000062	551	613381	236200	AR
CSTB	NP_000091	98	601145	254800	AR
ITGB2	NP_001120963	769	600065	116920	AR
COL18A1	NP_569711	1751	120328	267750	AR
FTCD	NP_996848	541	606806	229100	AR
LSS	NP_001001438	732	600909	616509	AR
CECR1	NP_001269155	511	607575	182410	AR
CECR1	NP_001269155	511	607575	615688	AR
PRODH	NP_057419	600	606810	239500	AR
SLC25A1	NP_005975	311	190315	615182	AR
GP1BB	NP_000398	206	138720	231200	AR
SCARF2	NP_699165	871	613619	600920	AR
IGLL1	NP_064455	213	146770	613500	AR
UPB1	NP_057411	384	606673	613161	AR
SLC5A1	NP_000334	664	182380	606824	AR
FBXO7	NP_036311	522	605648	260300	AR
LARGE	NP_598397	756	603590	613154	AR
LARGE	NP_598397	756	603590	608840	AR
IFT27	NP_001171172	186	615870	615996	AR
NCF4	NP_000622	339	601488	613960	AR
CSF2RB	NP_000386	897	138981	614370	AR
TMPRSS6	NP_705837	811	609862	206200	AR
PLA2G6	NP_003551	806	603604	256600	AR
PLA2G6	NP_003551	806	603604	610217	AR
PLA2G6	NP_003551	806	603604	612953	AR
ADSL	NP_000017	484	608222	103050	AR
XPNPEP3	NP_071381	507	613553	613159	AR
ACO2	NP_001089	780	100850	616289	AR
ACO2	NP_001089	780	100850	614559	AR
NAGA	NP_000253	411	104170	609242	AR
NAGA	NP_000253	411	104170	609241	AR
TRMU	NP_060476	421	610230	613070	AR
MLC1	NP_055981	377	605908	604004	AR
TUBGCP6	NP_065194	1819	610053	251270	AR
SBF1	NP_002963	1893	603560	615284	AR
SCO2	NP_001162581	266	604272	604377	AR
ARSA	NP_001078896	509	607574	250100	AR
SHOX	NP_000442	292	312865	249700	AR
TMEM240	NP_001108220	173	616101	607454	AD
SKI	NP_003027	728	164780	182212	AD
PRDM16	NP_071397	1276	605557	615373	AD
CAMTA1	NP_056030	1673	611501	614756	AD
PIK3CD	NP_005017	1044	602839	615513	AD
KIF1B	NP_055889	1770	605995	118210	AD
KIF1B	NP_055889	1770	605995	171300	AD
TARDBP	NP_031401	414	605078	612069	AD
UBIAD1	NP_037451	338	611632	121800	AD
NPPA	NP_006163	151	108780	612201	AD
MFN2	NP_001121132	757	608507	609260	AD
MFN2	NP_001121132	757	608507	601152	AD
CTRC	NP_009203	268	601405	167800	AD
EPHA2	NP_004422	976	176946	116600	AD
SDHB	NP_002991	280	185470	612359	AD
SDHB	NP_002991	280	185470	115310	AD
SDHB	NP_002991	280	185470	171300	AD
WNT4	NP_110388	351	603490	158330	AD
SLC30A2	NP_115902	323	609617	608118	AD
ARID1A	NP_006006	2285	603024	614607	AD
YARS	NP_003671	528	603623	608323	AD
GJB3	NP_001005752	270	603324	612644	AD
KCNQ4	NP_004691	695	603537	600101	AD
SLC2A1	NP_006507	492	138140	601042	AD
SLC2A1	NP_006507	492	138140	612126	AD
SLC2A1	NP_006507	492	138140	608885	AD
PTCH2	NP_003729	1203	603673	109400	AD
UROD	NP_000365	367	613521	176100	AD
RAD54L	NP_003570	747	603615	114480	AD
TNNI3K	NP_057062	835	613932	616117	AD
NEXN	NP_653174	675	613121	613876	AD
ZNF644	NP_958357	1327	614159	614167	AD
COL11A1	NP_001845	1806	120280	154780	AD
COL11A1	NP_001845	1806	120280	604841	AD
GNAI3	NP_006487	354	139370	602483	AD
KCNA2	NP_004965	499	176262	616366	AD
KCND3	NP_004971	655	605411	616399	AD
KCND3	NP_004971	655	605411	607346	AD
SLC16A1	NP_001159968	500	600682	245340	AD
NRAS	NP_002515	189	164790	613224	AD
NOTCH2	NP_077719	2471	600275	610205	AD
GJA5	NP_859054	358	121013	614049	AD
GJA8	NP_005258	433	600897	116200	AD
SF3B4	NP_005841	424	605593	154400	AD
PRPF3	NP_004689	683	607301	601414	AD
ADAR	NP_001102	1226	146920	127400	AD
GBA	NP_000148	536	606463	127750	AD
PKLR	NP_000289	574	609712	102900	AD
RIT1	NP_008843	219	609591	615355	AD
LMNA	NP_733821	664	150330	115200	AD
LMNA	NP_733821	664	150330	181350	AD
LMNA	NP_733821	664	150330	151660	AD
LMNA	NP_733821	664	150330	613205	AD
NTRK1	NP_002520	796	191315	155240	AD
SPTA1	NP_003117	2419	182860	130600	AD
ATP1A2	NP_000693	1020	182340	104290	AD
ATP1A2	NP_000693	1020	182340	602481	AD
CASQ1	NP_001222	396	114250	616231	AD
DCAF8	NP_056541	597	615820	610100	AD
COPA	NP_004362	1224	601924	616414	AD
NCSTN	NP_056146	709	605254	142690	AD
PPOX	NP_001116236	477	600923	176200	AD
MPZ	NP_000521	248	159440	607791	AD
MPZ	NP_000521	248	159440	118200	AD
MPZ	NP_000521	248	159440	607677	AD
MPZ	NP_000521	248	159440	607736	AD
MPZ	NP_000521	248	159440	180800	AD
SDHC	NP_002992	169	602413	605373	AD
F5	NP_000121	2224	612309	188055	AD
MYOC	NP_000252	504	601652	137750	AD
FASLG	NP_000630	281	134638	601859	AD
LHX4	NP_203129	390	602146	262700	AD
XPR1	NP_004727	696	605237	616413	AD
RNASEL	NP_066956	741	180435	601518	AD
CDC73	NP_078805	531	607393	145001	AD
CFH	NP_000177	1231	134370	126700	AD
CRB1	NP_957705	1406	604210	172870	AD
CACNA1S	NP_000060	1873	114208	170400	AD
TNNT2	NP_001263274	298	191045	601494	AD
TNNT2	NP_001263274	298	191045	115195	AD
SYT2	NP_001129976	419	600104	616040	AD
SNRPE	NP_003085	92	128260	615059	AD
REN	NP_000528	406	179820	613092	AD
HSD11B1	NP_001193670	292	600713	614662	AD
IRF6	NP_006138	467	607199	119500	AD
IRF6	NP_006138	467	607199	119300	AD
KCNH1	NP_758872	989	603305	611816	AD
KCNH1	NP_758872	989	603305	135500	AD
TGFB2	NP_003229	414	190220	614816	AD
LBR	NP_002287	615	600024	613471	AD
LBR	NP_002287	615	600024	169400	AD
PSEN2	NP_000438	448	600759	606889	AD
GJC2	NP_065168	439	608803	613480	AD
EGLN1	NP_071334	426	606425	609820	AD
DISC1	NP_061132	854	605210	181500	AD
ACTN2	NP_001265272	894	102573	612158	AD
RYR2	NP_001026	4967	180902	600996	AD
RYR2	NP_001026	4967	180902	604772	AD
FH	NP_000134	510	136850	150800	AD
AKT3	NP_005456	479	611223	615937	AD
ZBTB18	NP_991331	531	608433	612337	AD
NLRP3	NP_001073289	1036	606416	120100	AD
NLRP3	NP_001073289	1036	606416	191900	AD
SOX11	NP_003099	441	600898	615866	AD
MYCN	NP_001280157	464	164840	164280	AD
MATN3	NP_002372	486	602109	607078	AD
APOB	NP_000375	4563	107730	144010	AD
DNMT3A	NP_072046	912	602769	615879	AD
KCNK3	NP_002237	394	603220	615344	AD
SPAST	NP_055761	616	604277	182601	AD
NLRC4	NP_067032	1024	606831	616115	AD
NLRC4	NP_067032	1024	606831	616050	AD
SOS1	NP_005624	1333	182530	610733	AD
CALM2	NP_001734	149	114182	616249	AD
MSH2	NP_000242	934	609309	120435	AD
MSH2	NP_000242	934	609309	158320	AD
MSH6	NP_000170	1360	600678	614350	AD
LHCGR	NP_000224	699	152790	176410	AD
FSHR	NP_000136	695	136435	608115	AD
EFEMP1	NP_001034438	493	601548	126600	AD
ACTG2	NP_001606	376	102545	155310	AD
DCTN1	NP_004073	1278	601143	607641	AD
DCTN1	NP_004073	1278	601143	168605	AD
POLR1A	NP_056240	1720	616404	616462	AD
REEP1	NP_075063	201	609139	610250	AD
TMEM127	NP_001180233	238	613403	171300	AD
SNRNP200	NP_054733	2136	601664	610359	AD
PAX8	NP_003457	450	167415	218700	AD
GLI2	NP_005261	1586	165230	610829	AD
PROC	NP_000303	461	612283	176860	AD
CFC1	NP_115934	223	605194	605376	AD
CXCR4	NP_003458	352	162643	193670	AD
ZEB2	NP_055610	1214	605802	235730	AD
KIF5C	NP_004513	957	604593	615282	AD
GPD2	NP_001076581	727	138430	125853	AD
ACVR1	NP_001104537	509	102576	135100	AD
IFIH1	NP_071451	1025	606951	615846	AD
IFIH1	NP_071451	1025	606951	182250	AD
SCN2A	NP_001035232	2005	182390	613721	AD
SCN2A	NP_001035232	2005	182390	607745	AD
SCN1A	NP_001159435	2009	182389	607208	AD
SCN1A	NP_001159435	2009	182389	604403	AD
SCN1A	NP_001159435	2009	182389	609634	AD
SCN9A	NP_002968	1977	603415	613863	AD
SCN9A	NP_002968	1977	603415	133020	AD
SCN9A	NP_002968	1977	603415	167400	AD
SCN9A	NP_002968	1977	603415	607208	AD
CHRNA1	NP_001034612	482	100690	601462	AD
HOXD13	NP_000514	343	142989	186300	AD
HOXD13	NP_000514	343	142989	186000	AD
HOXD10	NP_002139	340	142984	192950	AD
TTN	NP_001243779	34350	188840	600334	AD
NEUROD1	NP_002491	356	601724	125853	AD
COL3A1	NP_000081	1466	120180	130050	AD
COL5A2	NP_000384	1499	120190	130000	AD
STAT1	NP_009330	750	600555	614892	AD
STAT1	NP_009330	750	600555	614162	AD
HSPD1	NP_955472	573	118190	605280	AD
SATB2	NP_001165988	733	608148	612313	AD
CASP10	NP_116756	521	601762	603909	AD
BMPR2	NP_001195	1038	600799	178600	AD
CTLA4	NP_005205	223	123890	616100	AD
CRYGD	NP_008822	174	123690	115700	AD
CRYGC	NP_066269	174	123680	604307	AD
PIKFYVE	NP_055855	2098	609414	121850	AD
ERBB4	NP_005226	1308	600543	615515	AD
BARD1	NP_000456	777	601593	114480	AD
FN1	NP_997647	2477	135600	601894	AD
PNKD	NP_056303	385	609023	118800	AD
WNT10A	NP_079492	417	606268	150400	AD
IHH	NP_002172	411	600726	112500	AD
ABCB6	NP_005680	842	605452	615402	AD
ABCB6	NP_005680	842	605452	614497	AD
ABCB6	NP_005680	842	605452	609153	AD
TUBA4A	NP_005991	448	191110	616208	AD
DES	NP_001918	470	125660	181400	AD
PAX3	NP_852122	479	606597	122880	AD
PAX3	NP_852122	479	606597	193500	AD
IRS1	NP_005535	1242	147545	125853	AD
COL4A3	NP_000082	1670	120070	104200	AD
COL4A3	NP_000082	1670	120070	141200	AD
CHRND	NP_000742	517	100720	616321	AD
KCNJ13	NP_002233	360	603208	193230	AD
PER2	NP_073728	1255	603426	604348	AD
TWIST2	NP_476527	160	607556	200110	AD
TWIST2	NP_476527	160	607556	209885	AD
KIF1A	NP_004312	1690	601255	614255	AD
ITPR1	NP_001161744	2743	147265	606658	AD
ITPR1	NP_001161744	2743	147265	117360	AD
CAV3	NP_203123	151	601253	123320	AD
CAV3	NP_203123	151	601253	614321	AD
CAV3	NP_203123	151	601253	606072	AD
VHL	NP_000542	213	608537	171300	AD
VHL	NP_000542	213	608537	193300	AD
SLC6A1	NP_003033	599	137165	616421	AD
PPARG	NP_056953	505	601487	604367	AD
RAF1	NP_002871	648	164760	615916	AD
TMEM43	NP_077310	400	612048	604400	AD
TMEM43	NP_077310	400	612048	614302	AD
THRB	NP_001121649	461	190160	188570	AD
THRB	NP_001121649	461	190160	145650	AD
RARB	NP_001277145	455	180220	615524	AD
TGFBR2	NP_003233	567	190182	610168	AD
MLH1	NP_000240	756	120436	158320	AD
SCN5A	NP_001092874	2016	600163	614022	AD
SCN5A	NP_001092874	2016	600163	601144	AD
SCN5A	NP_001092874	2016	600163	601154	AD
SCN5A	NP_001092874	2016	600163	113900	AD
SCN5A	NP_001092874	2016	600163	603830	AD
SCN10A	NP_006505	1956	604427	615551	AD
SCN11A	NP_054858	1791	604385	615552	AD
SCN11A	NP_054858	1791	604385	615548	AD
RPSA	NP_001291217	300	150370	271400	AD
CTNNB1	NP_001895	781	116806	615075	AD
SLC6A20	NP_064593	592	605616	138500	AD
PTH1R	NP_001171673	593	168468	156400	AD
TREX1	NP_057465	369	606609	610448	AD
TREX1	NP_057465	369	606609	152700	AD
COL7A1	NP_000085	2944	120120	132000	AD
COL7A1	NP_000085	2944	120120	131750	AD
GNAT1	NP_653082	350	139330	610444	AD
BAP1	NP_004647	729	603089	614327	AD
CACNA1D	NP_001122312	2161	114206	615474	AD
WNT5A	NP_003383	380	164975	180700	AD
APPL1	NP_036228	709	604299	616511	AD
FLNB	NP_001448	2602	603381	108720	AD
FLNB	NP_001448	2602	603381	112310	AD
FLNB	NP_001448	2602	603381	150250	AD
MITF	NP_937802	520	156845	103500	AD
MITF	NP_937802	520	156845	193510	AD
FOXP1	NP_001231739	693	605515	613670	AD
PROK2	NP_001119600	129	607002	610628	AD
CHMP2B	NP_054762	213	609512	614696	AD
CHMP2B	NP_054762	213	609512	600795	AD
PROS1	NP_000304	676	176880	612336	AD
CPOX	NP_000088	454	612732	121300	AD
TFG	NP_006061	400	602498	604484	AD
IMPG2	NP_057331	1241	607056	616152	AD
ZBTB20	NP_001157814	741	606025	259050	AD
POGLUT1	NP_689518	392	615618	615696	AD
CASR	NP_000379	1078	601199	601198	AD
CASR	NP_000379	1078	601199	145980	AD
ADCY5	NP_899200	1261	600293	606703	AD
MYLK	NP_444253	1914	600922	613780	AD
GATA2	NP_001139133	480	137295	614038	AD
GATA2	NP_001139133	480	137295	614172	AD
GATA2	NP_001139133	480	137295	601626	AD
RAB7A	NP_004628	207	602298	600882	AD
ATP2C1	NP_001186109	973	604384	169600	AD
BFSP2	NP_003562	415	603212	611597	AD
FOXL2	NP_075555	376	605597	110100	AD
ATR	NP_001175	2644	601215	614564	AD
SLC33A1	NP_004724	549	603690	612539	AD
SERPINI1	NP_001116224	410	602445	604218	AD
SLC2A2	NP_000331	524	138160	125853	AD
TBL1XR1	NP_078941	514	608628	602342	AD
GNB4	NP_067642	340	610863	615185	AD
SOX2	NP_003097	317	184429	206900	AD
EHHADH	NP_001957	723	607037	615605	AD
CRYGS	NP_060011	178	123730	116100	AD
HRG	NP_000403	525	142640	613116	AD
TP63	NP_003713	680	603273	103285	AD
TP63	NP_003713	680	603273	604292	AD
TP63	NP_003713	680	603273	106260	AD
TP63	NP_003713	680	603273	603543	AD
TP63	NP_003713	680	603273	129400	AD
TP63	NP_003713	680	603273	605289	AD
OPA1	NP_056375	960	605290	165500	AD
OPA1	NP_056375	960	605290	125250	AD
PDE6B	NP_000274	854	180072	163500	AD
FGFR3	NP_000133	806	134934	100800	AD
FGFR3	NP_000133	806	134934	612247	AD
FGFR3	NP_000133	806	134934	146000	AD
FGFR3	NP_000133	806	134934	149730	AD
FGFR3	NP_000133	806	134934	187600	AD
FGFR3	NP_000133	806	134934	187601	AD
SH3BP2	NP_001139328	618	602104	118400	AD
MSX1	NP_002439	303	142983	106600	AD
WFS1	NP_001139325	890	606201	116400	AD
WFS1	NP_001139325	890	606201	600965	AD
WFS1	NP_001139325	890	606201	614296	AD
RBPJ	NP_005340	500	147183	614814	AD
KIT	NP_000213	976	164920	601626	AD
KIT	NP_000213	976	164920	154800	AD
KIT	NP_000213	976	164920	172800	AD
KDR	NP_002244	1356	191306	602089	AD
SRP72	NP_008878	671	602122	614675	AD
HNRNPDL	NP_112740	420	607137	609115	AD
DSPP	NP_055023	1301	125485	125420	AD
DSPP	NP_055023	1301	125485	125490	AD
SNCA	NP_001139526	140	163890	127750	AD
SNCA	NP_001139526	140	163890	168601	AD
BMPR1B	NP_001243722	532	603248	112600	AD
CFI	NP_000195	583	217030	612923	AD
PITX2	NP_000316	324	601542	180500	AD
PITX2	NP_000316	324	601542	137600	AD
PITX2	NP_000316	324	601542	180550	AD
ANK2	NP_001139	3957	106410	600919	AD
MYOZ2	NP_057683	264	605602	613838	AD
TRPC3	NP_001124170	921	602345	616410	AD
EDNRA	NP_001948	427	131243	616367	AD
NR3C2	NP_000892	984	600983	177735	AD
FGA	NP_000499	866	134820	105200	AD
TLL1	NP_036596	1013	606742	613087	AD
HPGD	NP_000851	266	601688	119900	AD
PRIMPOL	NP_689896	560	615421	615420	AD
SLC25A4	NP_001142	298	103220	609283	AD
UFSP2	NP_060829	469	611482	142669	AD
SDHA	NP_004159	664	600857	614165	AD
TERT	NP_937983	1132	187270	601626	AD
TERT	NP_937983	1132	187270	614742	AD
ANKH	NP_473368	492	605145	118600	AD
ANKH	NP_473368	492	605145	123000	AD
PRLR	NP_000940	622	176761	615555	AD
PRLR	NP_000940	622	176761	615554	AD
NIPBL	NP_597677	2804	608667	122470	AD
GDNF	NP_000505	211	600837	209880	AD
OSMR	NP_003990	979	601743	105250	AD
FGF10	NP_004456	208	602115	180920	AD
FGF10	NP_004456	208	602115	149730	AD
HCN1	NP_066550	890	602780	615871	AD
HSPB3	NP_006299	150	604624	613376	AD
MAP3K1	NP_005912	1512	600982	613762	AD
PDE4D	NP_001098101	809	600129	614613	AD
ZSWIM6	NP_065979	1215	615951	603671	AD
KIF2A	NP_004511	706	602591	615411	AD
PIK3R1	NP_852664	724	171833	269880	AD
RASA1	NP_002881	1047	139150	608354	AD
MEF2C	NP_001180276	483	600662	613443	AD
NR2F1	NP_005645	423	132890	615722	AD
APC	NP_000029	2843	611731	175100	AD
FBN2	NP_001990	2912	612570	121050	AD
FBN2	NP_001990	2912	612570	616118	AD
AFF4	NP_055238	1163	604417	616368	AD
PITX1	NP_002644	314	602149	119800	AD
TGFBI	NP_000349	683	601692	607541	AD
TGFBI	NP_000349	683	601692	121820	AD
TGFBI	NP_000349	683	601692	121900	AD
TGFBI	NP_000349	683	601692	122200	AD
TGFBI	NP_000349	683	601692	608471	AD
TGFBI	NP_000349	683	601692	602082	AD
MYOT	NP_006781	498	604103	159000	AD
MYOT	NP_006781	498	604103	609200	AD
MYOT	NP_006781	498	604103	182920	AD
CTNNA1	NP_001894	906	116805	608970	AD
MATR3	NP_954659	847	164015	606070	AD
TMEM173	NP_938023	379	612374	615934	AD
PURA	NP_005850	322	600473	616158	AD
SPRY4	NP_112226	322	607984	615266	AD
NR3C1	NP_001019265	778	138040	615962	AD
POU4F3	NP_002691	338	602460	602459	AD
SPINK1	NP_003113	79	167790	167800	AD
FBXO38	NP_110420	1113	608533	615575	AD
CSF1R	NP_001275634	972	164770	221820	AD
PDGFRB	NP_002600	1106	173410	615007	AD
PDGFRB	NP_002600	1106	173410	228550	AD
TCOF1	NP_001128715	1488	606847	154500	AD
SLC36A2	NP_861441	483	608331	138500	AD
GABRA1	NP_001121120	456	137160	615744	AD
GABRG2	NP_000807	467	137164	611277	AD
NKX2-5	NP_004378	324	600584	108900	AD
NKX2-5	NP_004378	324	600584	225250	AD
NKX2-5	NP_004378	324	600584	187500	AD
NKX2-5	NP_004378	324	600584	614432	AD
MSX2	NP_002440	267	123101	604757	AD
MSX2	NP_002440	267	123101	168500	AD
SNCB	NP_003076	134	602569	127750	AD
NSD1	NP_071900	2696	606681	117550	AD
SLC34A1	NP_003043	639	182309	612286	AD
F12	NP_000496	615	610619	610618	AD
SQSTM1	NP_003891	440	601530	616437	AD
FLT4	NP_891555	1363	136352	153100	AD
FOXC1	NP_001444	553	601090	602482	AD
FOXC1	NP_001444	553	601090	601631	AD
TUBB2A	NP_001060	445	615101	615763	AD
TUBB2B	NP_821080	445	612850	610031	AD
DSP	NP_004406	2871	125647	607450	AD
DSP	NP_004406	2871	125647	615821	AD
TFAP2A	NP_003211	437	107580	113620	AD
GCNT2	NP_663630	402	600429	110800	AD
GCM2	NP_004743	506	603716	146200	AD
EDN1	NP_001946	212	131240	612798	AD
MOG	NP_996532	247	159465	614250	AD
TUBB	NP_821133	444	191130	615771	AD
TUBB	NP_821133	444	191130	156610	AD
TNXB	NP_061978	4242	600985	615963	AD
COL11A2	NP_542411	1736	120290	601868	AD
COL11A2	NP_542411	1736	120290	277610	AD
SYNGAP1	NP_006763	1343	603384	612621	AD
SLC26A8	NP_443193	970	608480	606766	AD
GUCA1A	NP_000400	201	600364	602093	AD
PRPH2	NP_000313	346	179605	613105	AD
PRPH2	NP_000313	346	179605	169150	AD
PRPH2	NP_000313	346	179605	608161	AD
PPP2R5D	NP_006236	602	601646	616355	AD
RUNX2	NP_001019801	521	600211	119600	AD
RHAG	NP_000315	409	180297	185000	AD
TFAP2B	NP_003212	460	601601	169100	AD
EFHC1	NP_060570	640	608815	254770	AD
ELOVL5	NP_001229757	326	611805	615957	AD
MYO6	NP_004990	1285	600970	606346	AD
IMPG1	NP_001554	797	602870	616151	AD
ELOVL4	NP_073563	314	605512	133190	AD
TBX18	NP_001073977	607	604613	143400	AD
FIG4	NP_055660	907	609390	612577	AD
LAMA4	NP_001098676	1823	600133	615235	AD
COL10A1	NP_000484	680	120110	156500	AD
PLN	NP_002658	52	172405	613874	AD
GJA1	NP_000156	382	121014	164200	AD
GJA1	NP_000156	382	121014	104100	AD
ENPP1	NP_006199	925	173335	615522	AD
TAB2	NP_055908	693	605101	614980	AD
SYNE1	NP_892006	8797	608441	612998	AD
T	NP_003172	435	601397	182940	AD
ERMARD	NP_060811	678	615532	615544	AD
CARD11	NP_115791	1154	607210	616452	AD
ACTB	NP_001092	375	102630	607371	AD
ACTB	NP_001092	375	102630	243310	AD
TWIST1	NP_000465	202	601622	123100	AD
KLHL7	NP_001026880	586	611119	612943	AD
CYCS	NP_061820	105	123970	612004	AD
HOXA13	NP_000513	388	142959	176305	AD
HOXA13	NP_000513	388	142959	140000	AD
GARS	NP_002038	739	600287	601472	AD
GARS	NP_002038	739	600287	600794	AD
RP9	NP_976033	221	607331	180104	AD
ANLN	NP_061155	1124	616027	616032	AD
GLI3	NP_000159	1580	165240	175700	AD
GLI3	NP_000159	1580	165240	146510	AD
GCK	NP_000153	465	138079	125853	AD
GCK	NP_000153	465	138079	606176	AD
GCK	NP_000153	465	138079	602485	AD
GCK	NP_000153	465	138079	125851	AD
CCM2	NP_113631	444	607929	603284	AD
ELN	NP_001265868	786	130160	185500	AD
HSPB1	NP_001531	205	602195	606595	AD
HSPB1	NP_001531	205	602195	608634	AD
SEMA3E	NP_036563	775	608166	214800	AD
KRIT1	NP_919436	736	604214	116860	AD
SAMD9L	NP_689916	1584	611170	159550	AD
COL1A2	NP_000080	1366	120160	166210	AD
COL1A2	NP_000080	1366	120160	259420	AD
COL1A2	NP_000080	1366	120160	166220	AD
COL1A2	NP_000080	1366	120160	166710	AD
SGCE	NP_003910	437	604149	159900	AD
RELN	NP_005036	3460	600514	616436	AD
FOXP2	NP_055306	715	605317	602081	AD
CFTR	NP_000483	1480	602421	167800	AD
TSPAN12	NP_036470	305	613138	613310	AD
PAX4	NP_006184	343	167413	125853	AD
IMPDH1	NP_001136045	514	146690	180105	AD
OPN1SW	NP_001699	348	613522	190900	AD
FLNC	NP_001449	2725	102565	614065	AD
TNPO3	NP_036602	923	610032	608423	AD
BRAF	NP_004324	766	164757	115150	AD
BRAF	NP_004324	766	164757	613706	AD
PRSS1	NP_002760	247	276000	167800	AD
CLCN1	NP_000074	988	118425	160800	AD
NOBOX	NP_001073882	691	610934	611548	AD
EZH2	NP_001190176	746	601573	277590	AD
KCNH2	NP_000229	1159	152427	613688	AD
PRKAG2	NP_057287	569	602743	600858	AD
PRKAG2	NP_057287	569	602743	261740	AD
SHH	NP_000184	462	600725	142945	AD
SHH	NP_000184	462	600725	147250	AD
MNX1	NP_005506	401	142994	176450	AD
DNAJB6	NP_490647	326	611332	603511	AD
RP1L1	NP_849188	2400	608581	613587	AD
BLK	NP_001706	505	191305	613375	AD
GATA4	NP_002043	442	600576	615542	AD
GATA4	NP_002043	442	600576	607941	AD
GATA4	NP_002043	442	600576	614430	AD
GATA4	NP_002043	442	600576	187500	AD
GATA4	NP_002043	442	600576	614429	AD
MSR1	NP_619729	451	153622	176807	AD
LPL	NP_000228	475	609708	144250	AD
FGF17	NP_003858	216	603725	615270	AD
SFTPC	NP_001165881	197	178620	610913	AD
NEFL	NP_006149	543	162280	607684	AD
CHRNA2	NP_000733	529	118502	610353	AD
FGFR1	NP_075598	822	136350	615465	AD
FGFR1	NP_075598	822	136350	147950	AD
FGFR1	NP_075598	822	136350	166250	AD
FGFR1	NP_075598	822	136350	190440	AD
SLC20A2	NP_006740	652	158378	213600	AD
THAP1	NP_060575	213	609520	602629	AD
RNF170	NP_112216	258	614649	608984	AD
SOX17	NP_071899	414	610928	613674	AD
CHD7	NP_060250	2997	608892	214800	AD
EYA1	NP_000494	592	601653	113650	AD
TRPA1	NP_015628	1119	604775	615040	AD
GDF6	NP_001001557	455	601147	118100	AD
PTDSS1	NP_055569	473	612792	151050	AD
ZFPM2	NP_036214	1151	603693	616067	AD
ZFPM2	NP_036214	1151	603693	187500	AD
TRPS1	NP_054831	1294	604386	190350	AD
TRPS1	NP_054831	1294	604386	190351	AD
RAD21	NP_006256	631	606462	614701	AD
EXT1	NP_000118	746	608177	133700	AD
KIAA0196	NP_055661	1159	610657	603563	AD
KCNQ3	NP_004510	872	602232	121201	AD
PUF60	NP_510965	559	604819	615583	AD
PLEC	NP_958782	4684	601282	131950	AD
SMARCA2	NP_001276325	1590	600014	601358	AD
FREM1	NP_659403	2179	608944	614485	AD
CDKN2A	NP_001182061	167	600160	606719	AD
TEK	NP_000450	1124	600221	600195	AD
DDX58	NP_055129	925	609631	616298	AD
VCP	NP_009057	806	601023	167320	AD
TPM2	NP_998839	284	190990	108120	AD
TPM2	NP_998839	284	190990	609285	AD
NPR2	NP_003986	1047	108961	615923	AD
GNE	NP_005467	722	603824	269921	AD
TMC1	NP_619636	760	606706	606705	AD
SPTLC1	NP_006406	473	605712	162400	AD
BICD2	NP_056065	824	609797	615290	AD
PTCH1	NP_000255	1447	601309	109400	AD
PTCH1	NP_000255	1447	601309	610828	AD
TGFBR1	NP_004603	503	190181	609192	AD
TGFBR1	NP_004603	503	190181	132800	AD
PRPF4	NP_004688	522	607795	615922	AD
TNC	NP_002151	2201	187380	615629	AD
GSN	NP_000168	782	137350	105120	AD
NR5A1	NP_004950	461	184757	612965	AD
LMX1B	NP_001167618	402	602575	161200	AD
STXBP1	NP_001027392	594	602926	612164	AD
ENG	NP_001108225	658	131195	187300	AD
DNM1	NP_004399	864	602377	616346	AD
TOR1A	NP_000104	332	605204	128100	AD
SETX	NP_055861	2677	608465	602433	AD
TSC1	NP_000359	1164	605284	191100	AD
COL5A1	NP_001265003	1838	120215	130000	AD
KCNT1	NP_065873	1235	608167	615005	AD
KCNT1	NP_065873	1235	608167	614959	AD
NOTCH1	NP_060087	2555	190198	616028	AD
NOTCH1	NP_060087	2555	190198	109730	AD
EHMT1	NP_079033	1298	607001	610253	AD
CACNA1B	NP_000709	2339	601012	614860	AD
ZMYND11	NP_006615	602	608668	616083	AD
GATA3	NP_002042	443	131320	146255	AD
VIM	NP_003371	466	193060	116300	AD
MASTL	NP_001165774	879	608221	188000	AD
RET	NP_066124	1114	164761	155240	AD
RET	NP_066124	1114	164761	171400	AD
RET	NP_066124	1114	164761	162300	AD
RET	NP_066124	1114	164761	171300	AD
RET	NP_066124	1114	164761	142623	AD
GDF2	NP_057288	429	605120	615506	AD
PRKG1	NP_001091982	671	176894	615436	AD
MBL2	NP_000233	248	154545	614372	AD
EGR2	NP_001129650	476	129010	607678	AD
CTNNA3	NP_001120856	895	607667	615616	AD
MYPN	NP_001243196	1320	608517	615248	AD
NODAL	NP_060525	347	601265	270100	AD
KCNMA1	NP_001154824	1236	600150	609446	AD
SFTPA2	NP_001092138	248	178642	178500	AD
LDB3	NP_009009	727	605906	601493	AD
BMPR1A	NP_004320	532	601299	174900	AD
GLUD1	NP_005262	558	138130	606762	AD
MINPP1	NP_004888	487	605391	188470	AD
PTEN	NP_000305	403	601728	153480	AD
PTEN	NP_000305	403	601728	158350	AD
PTEN	NP_000305	403	601728	605309	AD
ACTA2	NP_001135417	377	102620	611788	AD
FAS	NP_000034	335	134637	601859	AD
KIF11	NP_004514	1056	148760	152950	AD
RBP4	NP_006735	201	180250	616428	AD
LGI1	NP_005088	557	604619	600512	AD
CYP2C9	NP_000762	490	601130	122700	AD
ALDH18A1	NP_002851	795	138250	601162	AD
ZFYVE27	NP_653189	411	610243	610244	AD
PAX2	NP_003981	431	167409	616002	AD
PAX2	NP_003981	431	167409	120330	AD
C10orf2	NP_068602	684	606075	609286	AD
NFKB2	NP_001070962	900	164012	615577	AD
SUFU	NP_057253	484	607035	109400	AD
SUFU	NP_057253	484	607035	155255	AD
CNNM2	NP_060119	875	607803	613882	AD
COL17A1	NP_000485	1497	113811	122400	AD
MXI1	NP_005953	228	600020	176807	AD
SMC3	NP_005436	1217	606062	610759	AD
RBM20	NP_001127835	1227	613171	613172	AD
SHOC2	NP_031399	582	602775	607721	AD
NANOS1	NP_955631	292	608226	615413	AD
BAG3	NP_004272	575	603883	613881	AD
BAG3	NP_004272	575	603883	612954	AD
WDR11	NP_060587	1224	606417	614858	AD
FGFR2	NP_000132	821	176943	123790	AD
FGFR2	NP_000132	821	176943	614592	AD
FGFR2	NP_000132	821	176943	101600	AD
FGFR2	NP_000132	821	176943	123500	AD
FGFR2	NP_000132	821	176943	123150	AD
FGFR2	NP_000132	821	176943	149730	AD
IFITM5	NP_001020466	132	614757	610967	AD
DEAF1	NP_066288	565	602635	615828	AD
TNNI2	NP_001139313	182	191043	601680	AD
TNNT3	NP_006748	258	600692	601680	AD
INS	NP_000198	110	176730	125852	AD
INS	NP_000198	110	176730	606176	AD
INS	NP_000198	110	176730	616214	AD
INS	NP_000198	110	176730	613370	AD
KCNQ1	NP_000209	676	607542	607554	AD
KCNQ1	NP_000209	676	607542	192500	AD
CDKN1C	NP_000067	316	600856	130650	AD
CDKN1C	NP_000067	316	600856	614732	AD
STIM1	NP_003147	685	605921	160565	AD
STIM1	NP_003147	685	605921	185070	AD
HBB	NP_000509	147	141900	140700	AD
HBG2	NP_000175	147	142250	613977	AD
DCHS1	NP_003728	3298	603057	607829	AD
TEAD1	NP_068780	426	189967	108985	AD
PTH	NP_000306	115	168450	146200	AD
KCNJ11	NP_000516	390	600937	606176	AD
ABCC8	NP_000343	1581	600509	125853	AD
ABCC8	NP_000343	1581	600509	606176	AD
ABCC8	NP_000343	1581	600509	240800	AD
KCNC1	NP_004967	511	176258	616187	AD
CSRP3	NP_003467	194	600824	612124	AD
ANO5	NP_998764	913	608662	166260	AD
ANO3	NP_113606	981	610110	615034	AD
BDNF	NP_001137282	329	113505	209880	AD
PAX6	NP_001245392	436	607108	120430	AD
PAX6	NP_001245392	436	607108	106210	AD
PAX6	NP_001245392	436	607108	120200	AD
PAX6	NP_001245392	436	607108	136520	AD
WT1	NP_077744	517	607102	256370	AD
EXT2	NP_997005	718	608210	133701	AD
[truncated: 513 more rows]
