# Supplementary material for: Decoding disease-causing mechanisms of missense mutations from supramolecular structures
Source: Sci Rep. 2017 Aug 17;7:8541. doi: 10.1038/s41598-017-08902-1 (PMC5561164; doi:10.1038/s41598-017-08902-1)
Supplement: Supplementary file 3 — Supplementary Table 2 [file 41598_2017_8902_MOESM3_ESM.xls]

## Sheet: HI
Gene	RefSeq	Length	MIM_gene	MIM_phenotype	Inheritance	PMID
SF3B4	NP_005841	424	605593	154400	AD	24003905
ADAR	NP_001102	1226	146920	127400	AD	16536805
LMNA	NP_733821	664	150330	181350	AD	17377071
NCSTN	NP_056146	709	605254	142690	AD	20929727
IRF6	NP_006138	467	607199	119300	AD	12219090
MYCN	NP_001280157	464	164840	164280	AD	15821734
SPAST	NP_055761	616	604277	182601	AD	17657515
MSH6	NP_000170	1360	600678	614350	AD	7604266
REEP1	NP_075063	201	609139	610250	AD	18321925
ZEB2	NP_055610	1214	605802	235730	AD	11279515
SCN1A	NP_001159435	2009	182389	607208	AD	18930999
HOXD13	NP_000514	343	142989	186300	AD	12649808
HOXD13	NP_000514	343	142989	186000	AD	12649808
COL3A1	NP_000081	1466	120180	130050	AD	21637106
COL5A2	NP_000384	1499	120190	130000	AD	23587214
SATB2	NP_001165988	733	608148	612313	AD	25118029
CTLA4	NP_005205	223	123890	616100	AD	25213377
ITPR1	NP_001161744	2743	147265	606658	AD	17932120
RPSA	NP_001291217	300	150370	271400	AD	23579497
SLC6A20	NP_064593	592	605616	138500	AD	19033659
FOXP1	NP_001231739	693	605515	613670	AD	24214399
GATA2	NP_001139133	480	137295	614172	AD	21670465
ATP2C1	NP_001186109	973	604384	169600	AD	10615129
FOXL2	NP_075555	376	605597	110100	AD	11468277
SLC33A1	NP_004724	549	603690	612539	AD	19061983
SOX2	NP_003097	317	184429	206900	AD	21919124
OPA1	NP_056375	960	605290	165500	AD	11440989
OPA1	NP_056375	960	605290	125250	AD	11440989
TERT	NP_937983	1132	187270	601626	AD	19147845
TERT	NP_937983	1132	187270	614742	AD	15814878
NIPBL	NP_597677	2804	608667	122470	AD	24136230
FGF10	NP_004456	208	602115	180920	AD	21742743
MEF2C	NP_001180276	483	600662	613443	AD	19073947; 19592390
NR2F1	NP_005645	423	132890	615722	AD	24462372
APC	NP_000029	2843	611731	175100	AD	27087319
PITX1	NP_002644	314	602149	119800	AD	21775501
CSF1R	NP_001275634	972	164770	221820	AD	24336230
TCOF1	NP_001128715	1488	606847	154500	AD	22317976
NKX2-5	NP_004378	324	600584	108900	AD	9651244
NKX2-5	NP_004378	324	600584	187500	AD	9651244
NSD1	NP_071900	2696	606681	117550	AD	11896389
RUNX2	NP_001019801	521	600211	119600	AD	10521292
TAB2	NP_055908	693	605101	614980	AD	20493459
TWIST1	NP_000465	202	601622	123100	AD	9300656
GLI3	NP_000159	1580	165240	175700	AD	10441342
GLI3	NP_000159	1580	165240	146510	AD	15739154
KRIT1	NP_919436	736	604214	116860	AD	15368504
FOXP2	NP_055306	715	605317	602081	AD	22106036
TSPAN12	NP_036470	305	613138	613310	AD	21626674
MNX1	NP_005506	401	142994	176450	AD	11528505
GATA4	NP_002043	442	600576	615542	AD	10096597
SLC20A2	NP_006740	652	158378	213600	AD	22327515
CHD7	NP_060250	2997	608892	214800	AD	16400610
GDF6	NP_001001557	455	601147	118100	AD	18425797
TRPS1	NP_054831	1294	604386	190350	AD	10615131
PTCH1	NP_000255	1447	601309	109400	AD	8981943
LMX1B	NP_001167618	402	602575	161200	AD	18414507
STXBP1	NP_001027392	594	602926	612164	AD	18469812
COL5A1	NP_001265003	1838	120215	130000	AD	10777716
EHMT1	NP_079033	1298	607001	610253	AD	19264732
ZMYND11	NP_006615	602	608668	616083	AD	25217958
GATA3	NP_002042	443	131320	146255	AD	10935639
NFKB2	NP_001070962	900	164012	615577	AD	24140114
FGFR2	NP_000132	821	176943	101600	AD	10731087
CDKN1C	NP_000067	316	600856	130650	AD	9311734
BDNF	NP_001137282	329	113505	209880	AD	17130481
MYBPC3	NP_000247	1274	600958	615396	AD	22057632
MYBPC3	NP_000247	1274	600958	115197	AD	18337725
SERPING1	NP_001027466	500	606860	106100	AD	24760113
MFAP5	NP_003471	173	601103	616166	AD	25434006
CDKN1B	NP_004055	198	600778	610755	AD	22129891
PTHLH	NP_945317	177	168470	613382	AD	26640227
KMT2D	NP_003473	5537	602113	147920	AD	24633898
ACVRL1	NP_001070869	503	601284	600376	AD	20501893
KRT5	NP_000415	590	148040	179850	AD	16465624
TBK1	NP_037386	729	604834	616439	AD	25803835
TRPV4	NP_067638	871	605427	606071	AD	20037588
TBX5	NP_000183	518	601620	142900	AD	16892408
TBX3	NP_057653	743	601621	181450	AD	16896345
ZIC2	NP_009060	532	603073	609637	AD	11285244
COL4A1	NP_001836	1669	120130	607595	AD	23065703
NKX2-1	NP_003308	371	600635	610978	AD	11854318
PAX9	NP_006185	341	167416	604625	AD	Chinese J. Stomat. 40: 266-270, 2005.
RPS29	NP_001023	56	603633	615909	AD	24829207
DYNC1H1	NP_001367	4646	600112	614563	AD	22368300
SPRED1	NP_689807	444	609291	611431	AD	17704776
CHD2	NP_001262	1828	602119	615369	AD	24207121
CREBBP	NP_004371	2442	600140	180849	AD	10602114
PARN	NP_002573	639	604212	616371	AD	25848748
ABCC6	NP_001162	1503	603234	177850	AD	12714611
PRRT2	NP_660282	340	614386	602066	AD	22832103
PRRT2	NP_660282	340	614386	128200	AD	22832103
STX1B	NP_443106	288	601485	616172	AD	26818399
FOXC2	NP_005242	501	602402	153400	AD	19500772
ANKRD11	NP_001243112	2663	611192	148050	AD	21654729
NF1	NP_001035957	2839	613113	162210	AD	11704931
GRN	NP_002078	593	138945	607485	AD	20142524
EFTUD2	NP_001245282	972	603892	610536	AD	22305528
PRKAR1A	NP_001263218	381	188830	101800	AD	15371594
SOX9	NP_000337	509	608160	114290	AD	7990924
GATA6	NP_005248	595	601656	600001	AD	22962692
RNF125	NP_060301	232	610432	616260	AD	25196541
TCF4	NP_003190	667	602272	610954	AD	18728071
STK11	NP_000446	433	602216	175200	AD	22987620
RPS28	NP_001022	69	603685	606164	AD	24942156
KLF1	NP_006554	362	600599	613673	AD	20676099
NFIX	NP_001257972	510	164005	614753	AD	22301465
RYR1	NP_000531	5038	180901	145600	AD	17033962
RPS19	NP_001013	145	603474	105650	AD	15384984
PRPF31	NP_056444	499	606419	600138	AD	16708387
TNNI3	NP_000354	210	191044	613690	AD	26506446
JAG1	NP_000205	1218	601920	118450	AD	9585603
GDF5	NP_000548	501	601146	113100	AD	9288091
SALL4	NP_065169	1053	607343	607323	AD	15342710
KCNQ2	NP_742105	872	602235	121200	AD	17675531
RUNX1	NP_001001890	453	151385	601399	AD	10508512
DYRK1A	NP_001387	763	600855	614104	AD	21294719
CHEK2	NP_009125	543	604373	114480	AD	16982735
DEPDC5	NP_001229825	1603	614191	604364	AD	24814846
MYH9	NP_002464	1960	160775	155100	AD	12649151
SOX10	NP_008872	466	602229	613266	AD	9462749
SHOX	NP_000442	292	312865	127300	AD	10599728

## Sheet: DN
Gene	RefSeq	Length	MIM_gene	MIM_phenotype	Inheritance	PMID
WNT4	NP_110388	351	603490	158330	AD	16959810
SLC30A2	NP_115902	323	609617	608118	AD	22733820
GJB3	NP_001005752	270	603324	612644	AD	24913888
KCNQ4	NP_004691	695	603537	600101	AD	10025409
TNNI3K	NP_057062	835	613932	616117	AD	24925317
GNAI3	NP_006487	354	139370	602483	AD	25026904
KCND3	NP_004971	655	605411	607346	AD	23280838
COPA	NP_004362	1224	601924	616414	AD	25894502
CDC73	NP_078805	531	607393	145001	AD	24340015
SYT2	NP_001129976	419	600104	616040	AD	25192047
IRF6	NP_006138	467	607199	119500	AD	12219090
LBR	NP_002287	615	600024	613471	AD	20522425
MATN3	NP_002372	486	602109	607078	AD	11479597
GLI2	NP_005261	1586	165230	610829	AD	14581620
KIF5C	NP_004513	957	604593	615282	AD	23603762
SCN2A	NP_001035232	2005	182390	613721	AD	15028761
STAT1	NP_009330	750	600555	614892	AD	22573496
TUBA4A	NP_005991	448	191110	616208	AD	15014504
PAX3	NP_852122	479	606597	193500	AD	11683776
COL4A3	NP_000082	1670	120070	141200	AD	12028435
KIF1A	NP_004312	1690	601255	614255	AD	25265257
ITPR1	NP_001161744	2743	147265	117360	AD	27108798
CAV3	NP_203123	151	601253	606072	AD	11001938
PPARG	NP_056953	505	601487	604367	AD	10622252
THRB	NP_001121649	461	190160	188570	AD	1618799
THRB	NP_001121649	461	190160	145650	AD	1618799
MLH1	NP_000240	756	120436	158320	AD	9245993
SCN5A	NP_001092874	2016	600163	601144	AD	15890323
COL7A1	NP_000085	2944	120120	132000	AD	9668111
COL7A1	NP_000085	2944	120120	131750	AD	9668111
MITF	NP_937802	520	156845	193510	AD	8589691
CHMP2B	NP_054762	213	609512	600795	AD	20699355
ZBTB20	NP_001157814	741	606025	259050	AD	25017102
CASR	NP_000379	1078	601199	145980	AD	9011580
ATR	NP_001175	2644	601215	614564	AD	16103057
GNB4	NP_067642	340	610863	615185	AD	23434117
EHHADH	NP_001957	723	607037	615605	AD	24401050
TP63	NP_003713	680	603273	604292	AD	19142959
TP63	NP_003713	680	603273	106260	AD	22247000
TP63	NP_003713	680	603273	603543	AD	12357472
TP63	NP_003713	680	603273	129400	AD	12357472
KIT	NP_000213	976	164920	172800	AD	1370874
BMPR1B	NP_001243722	532	603248	112600	AD	14523231
PITX2	NP_000316	324	601542	180500	AD	11301317
SLC25A4	NP_001142	298	103220	609283	AD	12140186
ANKH	NP_473368	492	605145	123000	AD	11326338
PDE4D	NP_001098101	809	600129	614613	AD	22464252
KIF2A	NP_004511	706	602591	615411	AD	23603762
POU4F3	NP_002691	338	602460	602459	AD	9506947
NKX2-5	NP_004378	324	600584	225250	AD	16418214
PPP2R5D	NP_006236	602	601646	616355	AD	26168268
EFHC1	NP_060570	640	608815	254770	AD	22926142
TBX18	NP_001073977	607	604613	143400	AD	26235987
GJA1	NP_000156	382	121014	164200	AD	15637728
SYNE1	NP_892006	8797	608441	612998	AD	17761684
KLHL7	NP_001026880	586	611119	612943	AD	21828050
CLCN1	NP_000074	988	118425	160800	AD	9736777
NOBOX	NP_001073882	691	610934	611548	AD	17701902
KCNH2	NP_000229	1159	152427	613688	AD	18551196
SHH	NP_000184	462	600725	142945	AD	19057928
SFTPC	NP_001165881	197	178620	610913	AD	11207353
FGFR1	NP_075598	822	136350	615465	AD	26931467
SMARCA2	NP_001276325	1590	600014	601358	AD	27264538
TPM2	NP_998839	284	190990	609285	AD	23378224
SPTLC1	NP_006406	473	605712	162400	AD	12417569
NR5A1	NP_004950	461	184757	612965	AD	10369247
DNM1	NP_004399	864	602377	616346	AD	27066543
EGR2	NP_001129650	476	129010	607678	AD	17717711
FAS	NP_000034	335	134637	601859	AD	7540117
RBP4	NP_006735	201	180250	616428	AD	25910211
ALDH18A1	NP_002851	795	138250	601162	AD	26297558
ZFYVE27	NP_653189	411	610243	610244	AD	22216323
DEAF1	NP_066288	565	602635	615828	AD	24726472
KCNQ1	NP_000209	676	607542	192500	AD	9323054
KCNC1	NP_004967	511	176258	616187	AD	25401298
PAX6	NP_001245392	436	607108	106210	AD	9705283
WT1	NP_077744	517	607102	256370	AD	8388765
ALX4	NP_068745	411	605420	609597	AD	24764194
ZNF408	NP_079017	720	616454	616468	AD	23716654
BEST1	NP_004174	585	607854	153700	AD	17287362
ATL3	NP_056274	541	609369	615632	AD	24459106
PACS1	NP_060496	963	607492	615009	AD	23159249
ATM	NP_000042	3056	607585	114480	AD	17001622
CRYAB	NP_001276737	175	123590	608810	AD	14681890
FXYD2	NP_001671	66	601814	154020	AD	11062458
CBL	NP_005179	906	165360	613563	AD	20619386
TECTA	NP_005413	2155	602574	601543	AD	9590290
SCN3B	NP_060870	215	608214	613120	AD	20558140
KCNA1	NP_000208	495	176260	160120	AD	24639406
VWF	NP_000543	2813	613160	193400	AD	27483487
ETV6	NP_001978	452	600618	616216	AD	25581430
DNM1L	NP_036192	736	603850	614388	AD	17460227
COL2A1	NP_001835	1487	120140	200610	AD	26443184
COL2A1	NP_001835	1487	120140	183900	AD	11771668
KRT6C	NP_775109	564	612315	615735	AD	23662636
KRT74	NP_778223	529	608248	194300	AD	20346438
KRT3	NP_476429	628	148043	122100	AD	9171831
KIF5A	NP_004975	1032	602821	604187	AD	27463701
PTPN11	NP_002825	593	176876	151100	AD	16377799
GJB2	NP_003995	226	121011	601544	AD	12700168
GJB2	NP_003995	226	121011	148350	AD	17993581
GJB2	NP_003995	226	121011	124500	AD	17993581
GJB6	NP_001103689	261	604418	612643	AD	10471490
PDX1	NP_000200	283	600733	125853	AD	19656489
NALCN	NP_443099	1738	611549	616266	AD	25683120
MYH7	NP_000248	1935	160760	192600	AD	8282798
COCH	NP_001128530	550	603196	601369	AD	16481359
ATL1	NP_056999	558	606439	182600	AD	17657515
NIPA1	NP_653200	329	608145	600363	AD	14508710
FBN1	NP_000129	2871	134797	154700	AD	8406497
HCN4	NP_005468	1203	605206	163800	AD	12750403
PSTPIP1	NP_003969	416	606347	604416	AD	14595024
MYH11	NP_002465	1972	160745	132900	AD	16444274
UMOD	NP_001265543	673	191845	162000	AD	22117067
CETP	NP_000069	493	118470	143470	AD	22403620
PMP22	NP_696997	160	601097	118300	AD	10330345
HNF1B	NP_000449	557	189907	125853	AD	12161522
HNF1B	NP_000449	557	189907	137920	AD	15509593
THRA	NP_001177848	490	190120	614450	AD	22168587
KRT12	NP_000214	494	601687	122100	AD	9171831
KRT9	NP_000217	623	607606	144200	AD	8647270
KRT14	NP_000517	472	148066	131760	AD	1376637
KRT14	NP_000517	472	148066	131900	AD	1376637
KRT16	NP_005548	473	148067	167200	AD	10839714
STAT3	NP_644805	770	102582	147060	AD	17676033
TUBG1	NP_001061	451	191135	615412	AD	23603762
SOST	NP_079513	213	605740	122860	AD	21221996
ITGB3	NP_000203	788	173470	187800	AD	19336737
GH1	NP_000506	217	139250	173100	AD	18554279
KCNJ2	NP_000882	427	600681	170390	AD	12163457
AFG3L2	NP_006787	797	604581	610246	AD	20208537
TUBB4A	NP_001276052	495	602662	612438	AD	23582646
CACNA1A	NP_075461	2512	601011	108500	AD	20129625
COMP	NP_000086	757	600310	177170	AD	15094116
CEBPA	NP_004355	358	116897	601626	AD	11242107
CPT1C	NP_689572	803	608846	616282	AD	25751282
KCNC3	NP_004968	757	176264	605259	AD	25981959
PPP2R1A	NP_055040	589	605983	616362	AD	26168268
AVP	NP_000481	164	192340	125700	AD	14660745
PRNP	NP_000302	253	176640	606688	AD	8035877
PROKR2	NP_658986	384	607123	244200	AD	18826963
KCNB1	NP_004966	858	600397	616056	AD	25164438
VAPB	NP_004729	243	605704	608627	AD	20940299

## Sheet: GF
Gene	RefSeq	Length	MIM_gene	MIM_phenotype	Inheritance	PMID
PIK3CD	NP_005017	1044	602839	615513	AD	24610295
NPPA	NP_006163	151	108780	612201	AD	J. Molec. Cell. Cardiol. 28: 181-190, 2010
KCND3	NP_004971	655	605411	616399	AD	21349352
NRAS	NP_002515	189	164790	613224	AD	19966803
RIT1	NP_008843	219	609591	615355	AD	23791108
LMNA	NP_733821	664	150330	151660	AD	17377071
ATP1A2	NP_000693	1020	182340	104290	AD	24336169
ATP1A2	NP_000693	1020	182340	602481	AD	24336169
KCNH1	NP_758872	989	603305	611816	AD	25420144
RYR2	NP_001026	4967	180902	604772	AD	15197150
AKT3	NP_005456	479	611223	615937	AD	22500628
NLRP3	NP_001073289	1036	606416	120100	AD	24158955
NLRP3	NP_001073289	1036	606416	191900	AD	24158955
NLRC4	NP_067032	1024	606831	616115	AD	25385754
NLRC4	NP_067032	1024	606831	616050	AD	25217959
SOS1	NP_005624	1333	182530	610733	AD	17586837
LHCGR	NP_000224	699	152790	176410	AD	11075813
CXCR4	NP_003458	352	162643	193670	AD	22596258
ACVR1	NP_001104537	509	102576	135100	AD	22131272
IFIH1	NP_071451	1025	606951	615846	AD	24686847
IFIH1	NP_071451	1025	606951	182250	AD	25620204
SCN2A	NP_001035232	2005	182390	607745	AD	20371507
SCN1A	NP_001159435	2009	182389	604403	AD	12086636
SCN1A	NP_001159435	2009	182389	609634	AD	26763045
SCN9A	NP_002968	1977	603415	133020	AD	21698661
SCN9A	NP_002968	1977	603415	167400	AD	17145499
STAT1	NP_009330	750	600555	614162	AD	21727188
RAF1	NP_002871	648	164760	615916	AD	24777450
SCN5A	NP_001092874	2016	600163	614022	AD	18929244
SCN5A	NP_001092874	2016	600163	601154	AD	22766342
SCN5A	NP_001092874	2016	600163	603830	AD	18929244
SCN10A	NP_006505	1956	604427	615551	AD	23115331
SCN11A	NP_054858	1791	604385	615552	AD	24776970
SCN11A	NP_054858	1791	604385	615548	AD	24036948
PTH1R	NP_001171673	593	168468	156400	AD	7701349
CACNA1D	NP_001122312	2161	114206	615474	AD	23913001
CASR	NP_000379	1078	601199	601198	AD	15005845
ADCY5	NP_899200	1261	600293	606703	AD	24700542
TP63	NP_003713	680	603273	103285	AD	11929852
FGFR3	NP_000133	806	134934	100800	AD	24419316
FGFR3	NP_000133	806	134934	612247	AD	19622626
FGFR3	NP_000133	806	134934	146000	AD	23149434
FGFR3	NP_000133	806	134934	187600	AD	19449430
FGFR3	NP_000133	806	134934	187601	AD	19449430
KIT	NP_000213	976	164920	154800	AD	9990072
SNCA	NP_001139526	140	163890	168601	AD	16020550
TRPC3	NP_001124170	921	602345	616410	AD	25477146
PRLR	NP_000940	622	176761	615554	AD	18779591
AFF4	NP_055238	1163	604417	616368	AD	25730767
TMEM173	NP_938023	379	612374	615934	AD	25029335
PDGFRB	NP_002600	1106	173410	228550	AD	26455322
F12	NP_000496	615	610619	610618	AD	17186468
TNXB	NP_061978	4242	600985	615963	AD	23620400
GJA1	NP_000156	382	121014	104100	AD	25168385
CARD11	NP_115791	1154	607210	616452	AD	18323416
GCK	NP_000153	465	138079	602485	AD	9435328
HSPB1	NP_001531	205	602195	606595	AD	20178975
PRSS1	NP_002760	247	276000	167800	AD	18461367
CHRNA2	NP_000733	529	118502	610353	AD	19383498
FGFR1	NP_075598	822	136350	166250	AD	15625620
RNF170	NP_112216	258	614649	608984	AD	21115467
TRPA1	NP_015628	1119	604775	615040	AD	20547126
PTDSS1	NP_055569	473	612792	151050	AD	24241535
TEK	NP_000450	1124	600221	600195	AD	10369874
TPM2	NP_998839	284	190990	108120	AD	17194691
NPR2	NP_003986	1047	108961	615923	AD	24259409
PTCH1	NP_000255	1447	601309	610828	AD	18830227
KCNT1	NP_065873	1235	608167	614959	AD	23086397
CACNA1B	NP_000709	2339	601012	614860	AD	25296916
RET	NP_066124	1114	164761	155240	AD	24152999
RET	NP_066124	1114	164761	171400	AD	27704398
RET	NP_066124	1114	164761	162300	AD	17573899
PRKG1	NP_001091982	671	176894	615436	AD	23910461
GLUD1	NP_005262	558	138130	606762	AD	Diabetes 46 (suppl. 1): 217A only, 1997.
FGFR2	NP_000132	821	176943	123500	AD	12687003
IFITM5	NP_001020466	132	614757	610967	AD	24519609
TNNI2	NP_001139313	182	191043	601680	AD	17194691
TNNT3	NP_006748	258	600692	601680	AD	17194691
KCNQ1	NP_000209	676	607542	607554	AD	12522251
CDKN1C	NP_000067	316	600856	614732	AD	22634751
STIM1	NP_003147	685	605921	160565	AD	23332920
STIM1	NP_003147	685	605921	185070	AD	24591628
KCNJ11	NP_000516	390	600937	606176	AD	15115830
ABCC8	NP_000343	1581	600509	606176	AD	16885549
F2	NP_000497	622	176930	188050	AD	22716977
BSCL2	NP_116056	398	606158	270685	AD	17387721
CAPN5	NP_004046	640	602537	193235	AD	24381307
CCND2	NP_001750	289	123833	615938	AD	24705253
FGF23	NP_065689	251	605380	193100	AD	11062477
SCNN1A	NP_001029	669	600228	613021	AD	19462466
GRIN2B	NP_000825	1484	138252	616139	AD	24272827
GUCY2C	NP_004954	1073	601330	614616	AD	22436048
PDE3A	NP_000912	1141	123805	112410	AD	25961942
ABCC9	NP_005682	1549	601439	239850	AD	26621776
KRAS	NP_203524	189	190070	614470	AD	21079152
LRRK2	NP_940980	2527	609007	607060	AD	17200152
SCN8A	NP_055006	1980	600702	614558	AD	22365152
KITLG	NP_000890	273	184745	145250	AD	19375057
TRPV4	NP_067638	871	605427	113500	AD	18587396
TRPV4	NP_067638	871	605427	156530	AD	19232556
TRPV4	NP_067638	871	605427	184252	AD	19232556
ATP2A2	NP_733765	1042	108740	101900	AD	24336169
ATP2A2	NP_733765	1042	108740	124200	AD	24336169
PTPN11	NP_002825	593	176876	163950	AD	11704759
ORAI1	NP_116179	301	610277	615883	AD	24591628
GJB6	NP_001103689	261	604418	129500	AD	15213106
NFKBIA	NP_065390	317	164008	612132	AD	14523047
PSEN1	NP_000012	467	104311	607822	AD	7550356
CCDC88C	NP_001073883	2028	611204	616053	AD	25062847
SCNN1G	NP_001030	649	600761	177200	AD	8264740
SCNN1B	NP_000327	640	600760	177200	AD	8601645
FUS	NP_004951	526	137070	614782	AD	22863194
VPS35	NP_060676	796	601501	614203	AD	24740878
PLCG2	NP_002652	1265	600220	614878	AD	23000145
PIEZO1	NP_001136336	2521	611184	194380	AD	23695678
TRPV3	NP_659505	790	607066	616400	AD	22405088
TRPV3	NP_659505	790	607066	614594	AD	25285920
GP1BA	NP_000164	652	606672	177820	AD	2052556
NLRP1	NP_127497	1473	606636	615225	AD	27662089
STAT3	NP_644805	770	102582	615952	AD	25038750
WNK4	NP_115763	1243	601844	614491	AD	15070779
GFAP	NP_002046	432	137780	203450	AD	15732097
SCN4A	NP_000325	1836	603967	613345	AD	17330043
KCNJ2	NP_000882	427	600681	613980	AD	15922306
RHBDF2	NP_078875	856	614404	148500	AD	22265016
CARD14	NP_077015	1004	607211	602723	AD	26203641
PIEZO2	NP_071351	2752	613629	108145	AD	23487782
GATA6	NP_005248	595	601656	614474	AD	20581743
GNA11	NP_002058	359	139313	615361	AD	24823460
C3	NP_000055	1663	120700	612925	AD	18796626
CACNA1A	NP_075461	2512	601011	141500	AD	12235360
ADGRE2	NP_038475	823	606100	125630	AD	26841242
DYRK1B	NP_004705	629	604556	615812	AD	24827035
ATP1A3	NP_689509	1013	182350	601338	AD	24468074
ATP1A3	NP_689509	1013	182350	128235	AD	24336169
TRPM4	NP_060106	1214	606936	604559	AD	20562447
SNTA1	NP_003089	505	601017	612955	AD	19684871
GDF5	NP_000548	501	601146	112600	AD	16127465
